# Supplementary material for: Aquabis[1-hydroxy-2-(imidazol-3-ium-1-yl)-1,1′-ethylidenediphophonato-κ2 O,O′]zinc(II) dihydrate
Source: Acta Crystallogr Sect E Struct Rep Online. 2009 Oct 23;65(Pt 11):m1430–1. doi: 10.1107/S160053680904286X (PMC2971399; doi:10.1107/S160053680904286X)
Supplement: Supplementary file 1 [file e-65-m1430-sup1.cif]

##############################################################################
###                                                                        ###
###        Electronic paper (Acta Crystallographica Section E)             ###
###                                                                        ###
##############################################################################
#                                                                            #
# This CIF contains the data in a paper accepted for publication in Acta     #
# Crystallographica Section E. It conforms to the requirements of Notes      #
# for Authors for Section E, and has been peer reviewed under the auspices   #
# of the IUCr Commission on Journals.                                        #
#                                                                            #
# Full details of the Crystallographic Information File format               #
# are given in the paper "The Crystallographic Information File (CIF):       #
# a New Standard Archive File for Crystallography" by S. R. Hall, F. H.      #
# Allen and I. D. Brown [Acta Cryst. (1991), A47, 655-685].                  #
#                                                                            #
# The current version of the core CIF dictionary is obtainable from          #
# ftp://ftp.iucr.org/pub/cif_core.dic. The current version number is 2.4.    #
#                                                                            #
# Software is freely available for graphical display of the structure(s) in  #
# this CIF.  For information consult the CIF home page http://www.iucr.org/  #
# cif/home.html                                                              #
#                                                                            #
# This file may be used for bona fide research purposes within the           #
# scientific community so long as proper attribution is given to the journal # 
# article from which it was obtained.                                        #
#                                                                            #
##############################################################################
                                             
data_global
_audit_creation_method     'WinGX routine CIF_UPDATE'
_audit_conform_dict_name     cif_core.dic
_audit_conform_dict_version     2.3
_journal_date_recd_electronic     2009-10-05
_journal_date_accepted     2009-10-19
_journal_name_full     'Acta Crystallographica, Section E'
_journal_year     2009
_journal_volume     65
_journal_issue     11
_journal_page_first     m1430
_journal_page_last     m1431
_journal_paper_category     QM
_journal_coeditor_code     BQ2166
_publ_contact_author_name     'Eleonora Freire'
_publ_contact_author_address
;
 Freire, Eleonora.
 Departamento de F\'isica
 Comisi\'on Nacional de Energ\'ia At\'omica
 Av. gral Paz 1499
 1650 San Mart\'in, Buenos Aires, Argentina.
;
_publ_contact_author_email     freire@tandar.cnea.gov.ar
_publ_contact_author_fax     54-11-6772_7121
_publ_contact_author_phone     54-11-6772_7107
_publ_section_title
;\
Aquabis[1-hydroxy-2-(imidazol-3-ium-1-yl)-1,1'-ethylidenediphophonato-\
\k^2^<i>O</i>,<i>O</i>')zinc(II)) dihydrate
;
loop_
    _publ_author_name
    _publ_author_footnote
    _publ_author_address
    'Eleonora Freire'
;
Member of Consejo Nacional de Ciencia y T\'ecnica, Conicet.
;
;
Gerencia de Investigaci\'on y Aplicaciones,
Centro At\'omico Constituyentes,
Comisi\'on Nacional de Energ\'ia At\'omica and
Escuela de Ciencia y Tecnolog\'ia, Universidad Nacional General San Mart\'in,
Buenos Aires, Argentina
;
    'Vega, Daniel R.' .
;
Gerencia de Investigaci\'on y Aplicaciones,
Centro At\'omico Constituyentes,
Comisi\'on Nacional de Energ\'ia At\'omica and
Escuela de Ciencia y Tecnolog\'ia, Universidad Nacional General San Mart\'in,
Buenos Aires, Argentina
;
data_I
_audit_creation_method     SHELXL-97
_chemical_name_systematic
;
Aquabis[1-hydroxy-2-(imidazol-3-ium-1-yl)-1,1'-ethylidenediphophonato-
\k^2^<i>O</i>,<i>O</i>')zinc(II)) dihydrate
;
_chemical_name_common     ?
_chemical_formula_moiety     'C10 H20 N4 O15 P4 Zn, 2(H2 O)'
_chemical_formula_sum     'C10 H24 N4 O17 P4 Zn'
_chemical_formula_iupac     '[Zn (C5 H9 N2 O7 P2)2 (H2 O)], 2H2 O'
_chemical_formula_weight     661.58
_chemical_melting_point     ?
_symmetry_cell_setting     monoclinic
_symmetry_space_group_name_H-M     'C 2/c'
_symmetry_space_group_name_Hall     '-C 2yc'
loop_
    _symmetry_equiv_pos_as_xyz
    'x, y, z'
    '-x, y, -z+1/2'
    'x+1/2, y+1/2, z'
    '-x+1/2, y+1/2, -z+1/2'
    '-x, -y, -z'
    'x, -y, z-1/2'
    '-x+1/2, -y+1/2, -z'
    'x+1/2, -y+1/2, z-1/2'
_cell_length_a     12.089(2)
_cell_length_b     9.858(2)
_cell_length_c     18.831(4)
_cell_angle_alpha     90.00
_cell_angle_beta     95.09(3)
_cell_angle_gamma     90.00
_cell_volume     2235.3(8)
_cell_formula_units_Z     4
_cell_measurement_reflns_used     42
_cell_measurement_theta_min     8
_cell_measurement_theta_max     25
_cell_measurement_temperature     293(2)
_exptl_crystal_description     prism
_exptl_crystal_colour     Colorless
_exptl_crystal_size_max     0.20
_exptl_crystal_size_mid     0.18
_exptl_crystal_size_min     0.09
_exptl_crystal_density_diffrn     1.966
_exptl_crystal_density_meas     ?
_exptl_crystal_density_method     'not measured'
_exptl_crystal_F_000     1352
_exptl_absorpt_coefficient_mu     1.478
_exptl_absorpt_correction_type     psi-scan
_exptl_absorpt_process_details     '(North <i>et al.</i>,  1968)'
_exptl_absorpt_correction_T_min     0.75
_exptl_absorpt_correction_T_max     0.87
_diffrn_ambient_temperature     293(2)
_diffrn_radiation_type     MoK\a
_diffrn_radiation_wavelength     0.71073
_diffrn_radiation_source     'fine-focus sealed tube'
_diffrn_radiation_monochromator     graphite
_diffrn_measurement_device     "Rigaku AFC6 diffractometer"
_diffrn_measurement_method     \w/2\q
_diffrn_reflns_number     2847
_diffrn_reflns_av_R_equivalents     0.0535
_diffrn_reflns_av_sigmaI/netI     0.0569
_diffrn_reflns_theta_min     2.17
_diffrn_reflns_theta_max     26.00
_diffrn_reflns_theta_full     26.00
_diffrn_measured_fraction_theta_max     1.000
_diffrn_measured_fraction_theta_full     1.000
_diffrn_reflns_limit_h_min     -1
_diffrn_reflns_limit_h_max     14
_diffrn_reflns_limit_k_min     -1
_diffrn_reflns_limit_k_max     12
_diffrn_reflns_limit_l_min     -23
_diffrn_reflns_limit_l_max     23
_diffrn_standards_number     3
_diffrn_standards_interval_count     150
_diffrn_standards_decay_%     <3
_refine_special_details
;
Refinement of <i>F</i>^2^ against ALL reflections. The weighted <i>R</i>-factor
<i>wR</i> and goodness of fit <i>S</i> are based on <i>F</i>^2^, conventional
<i>R</i>-factors <i>R</i> are based on <i>F</i>, with <i>F</i> set to zero for
negative <i>F</i>^2^. The threshold expression of <i>F</i>^2^ >
\s(<i>F</i>^2^) is used only for calculating <i>R</i>-factors(gt) <i>etc</i>.
and is not relevant to the choice of reflections for refinement.
<i>R</i>-factors based on <i>F</i>^2^ are statistically about twice as large
as those based on <i>F</i>, and <i>R</i>- factors based on ALL data will be
even larger.
;
_reflns_number_total     2208
_reflns_number_gt     1528
_reflns_threshold_expression     I>2\s(I)
_refine_ls_structure_factor_coef     Fsqd
_refine_ls_matrix_type     full
_refine_ls_R_factor_all     0.0649
_refine_ls_R_factor_gt     0.0322
_refine_ls_wR_factor_gt     0.0838
_refine_ls_wR_factor_ref     0.0957
_refine_ls_goodness_of_fit_ref     1.002
_refine_ls_restrained_S_all     1.002
_refine_ls_number_reflns     2208
_refine_ls_number_parameters     167
_refine_ls_number_restraints     0
_refine_ls_hydrogen_treatment     constr
_refine_ls_weighting_scheme     calc
_refine_ls_weighting_details
         'calc w=1/[\s^2^(Fo^2^)+(0.0521P)^2^+1.3378P] where P=(Fo^2^+2Fc^2^)/3'
_atom_sites_solution_hydrogens     geom
_atom_sites_solution_primary     direct
_atom_sites_solution_secondary     difmap
_refine_ls_shift/su_max     0.001
_refine_ls_shift/su_mean     0.000
_refine_diff_density_max     0.347
_refine_diff_density_min     -0.866
_refine_ls_extinction_method     none
loop_
    _atom_type_symbol
    _atom_type_description
    _atom_type_scat_dispersion_real
    _atom_type_scat_dispersion_imag
    _atom_type_scat_source
    'C' 'C' 0.0033 0.0016
                         'International Tables Vol C Tables 4.2.6.8 and 6.1.1.4'
    'H' 'H' 0.0000 0.0000
                         'International Tables Vol C Tables 4.2.6.8 and 6.1.1.4'
    'N' 'N' 0.0061 0.0033
                         'International Tables Vol C Tables 4.2.6.8 and 6.1.1.4'
    'O' 'O' 0.0106 0.0060
                         'International Tables Vol C Tables 4.2.6.8 and 6.1.1.4'
    'P' 'P' 0.1023 0.0942
                         'International Tables Vol C Tables 4.2.6.8 and 6.1.1.4'
    'Zn' 'Zn' 0.2839 1.4301
                         'International Tables Vol C Tables 4.2.6.8 and 6.1.1.4'
_computing_data_collection
;
MSC/AFC Diffractometer Control Software (Molecular Structure
Corporation, 1988)
;
_computing_cell_refinement
;
MSC/AFC Diffractometer Control Software (Molecular Structure
Corporation, 1988)
;
_computing_data_reduction
;
MSC/AFC Diffractometer Control Software (Molecular Structure
Corporation, 1988)
;
_computing_structure_solution     'SHELXS97 (Sheldrick, 2008)'
_computing_structure_refinement     'SHELXL97 (Sheldrick, 2008)'
_computing_molecular_graphics     'SHELXTL (Sheldrick, 2008)'
_computing_publication_material
                             'SHELXTL (Sheldrick, 2008) and PLATON (Spek, 2009)'
loop_
    _atom_site_type_symbol
    _atom_site_label
    _atom_site_fract_x
    _atom_site_fract_y
    _atom_site_fract_z
    _atom_site_U_iso_or_equiv
    _atom_site_adp_type
    _atom_site_calc_flag
    _atom_site_refinement_flags
    _atom_site_occupancy
    _atom_site_disorder_assembly
    _atom_site_disorder_group
    Zn Zn1 0.5000 0.50532(5) 0.7500 0.02015(15) Uani d S 1 . .
    P P1 0.64482(6) 0.41327(8) 0.61862(4) 0.01916(19) Uani d . 1 . .
    P P2 0.76934(6) 0.48891(8) 0.75923(4) 0.01749(19) Uani d . 1 . .
    O O1 0.71512(19) 0.6590(2) 0.64590(11) 0.0237(5) Uani d . 1 . .
    H H1 0.7154 0.7093 0.6806 0.043(12) Uiso d R 1 . .
    O O11 0.54208(18) 0.4259(3) 0.65807(12) 0.0299(5) Uani d . 1 . .
    O O12 0.6205(2) 0.4826(2) 0.54319(13) 0.0288(5) Uani d . 1 . .
    H H12 0.6271 0.4369 0.5075 0.050(14) Uiso d R 1 . .
    O O13 0.68721(19) 0.2707(2) 0.61059(12) 0.0277(5) Uani d . 1 . .
    O O21 0.66152(17) 0.5108(2) 0.79201(11) 0.0253(5) Uani d . 1 . .
    O O22 0.85809(18) 0.5945(2) 0.79009(12) 0.0269(5) Uani d . 1 . .
    H H22 0.8339 0.6491 0.8177 0.051(14) Uiso d R 1 . .
    O O23 0.81904(19) 0.3498(2) 0.76479(12) 0.0280(5) Uani d . 1 . .
    O O1W 0.5000 0.7080(4) 0.7500 0.0727(17) Uani d S 1 . .
    H H1W 0.5565 0.7530 0.7470 0.109 Uiso d R 1 . .
    O O2W 0.6191(2) 0.3463(3) 0.42704(13) 0.0394(6) Uani d . 1 . .
    H H2WA 0.5899 0.3910 0.3937 0.059 Uiso d R 1 . .
    H H2WB 0.6790 0.3124 0.4196 0.059 Uiso d R 1 . .
    N N1 0.8788(2) 0.5706(3) 0.56618(13) 0.0218(5) Uani d . 1 . .
    N N2 0.8895(2) 0.7275(3) 0.48801(15) 0.0328(7) Uani d . 1 . .
    H H2 0.8972 0.8060 0.4691 0.039 Uiso calc R 1 . .
    C C1 0.7536(2) 0.5248(3) 0.66243(16) 0.0183(6) Uani d . 1 . .
    C C2 0.8707(2) 0.5064(3) 0.63530(16) 0.0216(6) Uani d . 1 . .
    H H2A 0.9262 0.5453 0.6698 0.026 Uiso calc R 1 . .
    H H2B 0.8865 0.4103 0.6315 0.026 Uiso calc R 1 . .
    C C3 0.8930(3) 0.7035(3) 0.55705(18) 0.0278(7) Uani d . 1 . .
    H H3 0.9034 0.7680 0.5931 0.033 Uiso calc R 1 . .
    C C4 0.8718(3) 0.6092(4) 0.45095(19) 0.0351(8) Uani d . 1 . .
    H H4 0.8657 0.5991 0.4017 0.042 Uiso calc R 1 . .
    C C5 0.8649(3) 0.5096(4) 0.49990(17) 0.0282(7) Uani d . 1 . .
    H H5 0.8530 0.4178 0.4907 0.034 Uiso calc R 1 . .
loop_
    _atom_site_aniso_label
    _atom_site_aniso_U_11
    _atom_site_aniso_U_22
    _atom_site_aniso_U_33
    _atom_site_aniso_U_12
    _atom_site_aniso_U_13
    _atom_site_aniso_U_23
    Zn1 0.0189(2) 0.0212(3) 0.0206(3) 0.000 0.00281(18) 0.000
    P1 0.0201(4) 0.0188(4) 0.0187(4) -0.0007(3) 0.0023(3) -0.0026(3)
    P2 0.0181(4) 0.0171(4) 0.0172(4) 0.0010(3) 0.0010(3) 0.0012(3)
    O1 0.0348(12) 0.0148(10) 0.0211(11) 0.0063(9) -0.0003(9) 0.0005(9)
    O11 0.0207(11) 0.0397(14) 0.0304(13) -0.0072(10) 0.0080(9) -0.0142(11)
    O12 0.0363(13) 0.0275(12) 0.0217(11) 0.0036(10) -0.0033(10) -0.0023(10)
    O13 0.0378(13) 0.0175(11) 0.0282(11) 0.0015(10) 0.0044(10) -0.0035(10)
    O21 0.0190(10) 0.0362(13) 0.0208(11) 0.0021(9) 0.0029(8) -0.0011(10)
    O22 0.0231(11) 0.0291(13) 0.0284(12) -0.0052(9) 0.0019(9) -0.0081(11)
    O23 0.0360(13) 0.0193(11) 0.0296(12) 0.0064(9) 0.0072(10) 0.0062(9)
    O1W 0.025(2) 0.0195(19) 0.177(6) 0.000 0.027(3) 0.000
    O2W 0.0535(17) 0.0414(15) 0.0233(12) 0.0094(13) 0.0041(11) -0.0019(11)
    N1 0.0212(12) 0.0244(13) 0.0203(13) -0.0008(10) 0.0051(10) -0.0006(12)
    N2 0.0363(16) 0.0302(15) 0.0324(15) -0.0009(12) 0.0062(13) 0.0132(14)
    C1 0.0207(14) 0.0144(13) 0.0197(14) 0.0035(11) 0.0020(11) 0.0013(11)
    C2 0.0193(14) 0.0239(16) 0.0217(15) -0.0002(12) 0.0025(12) 0.0034(13)
    C3 0.0288(17) 0.0252(16) 0.0304(18) -0.0040(13) 0.0073(13) 0.0004(14)
    C4 0.0333(19) 0.049(2) 0.0230(17) 0.0047(16) 0.0012(14) 0.0041(17)
    C5 0.0291(17) 0.0322(18) 0.0237(16) -0.0001(14) 0.0044(13) -0.0070(15)
_geom_special_details
;
All e.s.d.'s (except the e.s.d. in the dihedral angle between two l.s. planes)
are estimated using the full covariance matrix. The cell e.s.d.'s are taken
into account individually in the estimation of e.s.d.'s in distances, angles
and torsion angles; correlations between e.s.d.'s in cell parameters are only
used when they are defined by crystal symmetry. An approximate (isotropic)
treatment of cell e.s.d.'s is used for estimating e.s.d.'s involving l.s.
planes.
;
loop_
    _geom_bond_atom_site_label_1
    _geom_bond_atom_site_label_2
    _geom_bond_site_symmetry_2
    _geom_bond_distance
    _geom_bond_publ_flag
    Zn1 O1W . 1.999(4) y
    Zn1 O11 . 2.006(2) y
    Zn1 O11 2_656 2.006(2) ?
    Zn1 O21 2_656 2.041(2) ?
    Zn1 O21 . 2.041(2) y
    P1 O13 . 1.508(2) ?
    P1 O11 . 1.508(2) ?
    P1 O12 . 1.580(2) ?
    P1 C1 . 1.851(3) ?
    P2 O23 . 1.497(2) ?
    P2 O21 . 1.506(2) ?
    P2 O22 . 1.569(2) ?
    P2 C1 . 1.850(3) ?
    O1 C1 . 1.427(3) ?
    O1 H1 . 0.8200 ?
    O12 H12 . 0.8200 ?
    O22 H22 . 0.8200 ?
    O1W H1W . 0.8200 ?
    O2W H2WA . 0.8200 ?
    O2W H2WB . 0.8200 ?
    N1 C3 . 1.335(4) ?
    N1 C5 . 1.382(4) ?
    N1 C2 . 1.458(4) ?
    N2 C3 . 1.318(4) ?
    N2 C4 . 1.366(5) ?
    N2 H2 . 0.8600 ?
    C1 C2 . 1.558(4) ?
    C2 H2A . 0.9700 ?
    C2 H2B . 0.9700 ?
    C3 H3 . 0.9300 ?
    C4 C5 . 1.355(5) ?
    C4 H4 . 0.9300 ?
    C5 H5 . 0.9300 ?
loop_
    _geom_angle_atom_site_label_1
    _geom_angle_atom_site_label_2
    _geom_angle_atom_site_label_3
    _geom_angle_site_symmetry_1
    _geom_angle_site_symmetry_3
    _geom_angle
    _geom_angle_publ_flag
    O1W Zn1 O11 . . 112.97(8) y
    O1W Zn1 O11 . 2_656 112.97(7) ?
    O11 Zn1 O11 . 2_656 134.06(15) y
    O1W Zn1 O21 . 2_656 88.48(7) ?
    O11 Zn1 O21 . 2_656 89.03(9) y
    O11 Zn1 O21 2_656 2_656 92.16(9) ?
    O1W Zn1 O21 . . 88.48(7) y
    O11 Zn1 O21 . . 92.16(9) y
    O11 Zn1 O21 2_656 . 89.03(9) ?
    O21 Zn1 O21 2_656 . 176.96(14) y
    O13 P1 O11 . . 115.37(14) ?
    O13 P1 O12 . . 110.54(13) ?
    O11 P1 O12 . . 108.12(14) ?
    O13 P1 C1 . . 111.36(13) ?
    O11 P1 C1 . . 108.35(13) ?
    O12 P1 C1 . . 102.23(13) ?
    O23 P2 O21 . . 117.33(14) ?
    O23 P2 O22 . . 108.95(14) ?
    O21 P2 O22 . . 109.95(13) ?
    O23 P2 C1 . . 104.47(13) ?
    O21 P2 C1 . . 111.03(13) ?
    O22 P2 C1 . . 104.20(13) ?
    C1 O1 H1 . . 114.1 ?
    P1 O11 Zn1 . . 137.76(14) ?
    P1 O12 H12 . . 118.4 ?
    P2 O21 Zn1 . . 132.07(13) ?
    P2 O22 H22 . . 113.5 ?
    Zn1 O1W H1W . . 122.7 ?
    H2WA O2W H2WB . . 114.6 ?
    C3 N1 C5 . . 108.5(3) ?
    C3 N1 C2 . . 124.1(3) ?
    C5 N1 C2 . . 127.2(3) ?
    C3 N2 C4 . . 109.9(3) ?
    C3 N2 H2 . . 125.0 ?
    C4 N2 H2 . . 125.0 ?
    O1 C1 C2 . . 108.9(2) ?
    O1 C1 P2 . . 113.3(2) ?
    C2 C1 P2 . . 106.45(19) ?
    O1 C1 P1 . . 104.41(18) ?
    C2 C1 P1 . . 114.5(2) ?
    P2 C1 P1 . . 109.42(15) ?
    N1 C2 C1 . . 112.1(2) ?
    N1 C2 H2A . . 109.2 ?
    C1 C2 H2A . . 109.2 ?
    N1 C2 H2B . . 109.2 ?
    C1 C2 H2B . . 109.2 ?
    H2A C2 H2B . . 107.9 ?
    N2 C3 N1 . . 108.1(3) ?
    N2 C3 H3 . . 126.0 ?
    N1 C3 H3 . . 126.0 ?
    C5 C4 N2 . . 106.7(3) ?
    C5 C4 H4 . . 126.6 ?
    N2 C4 H4 . . 126.6 ?
    C4 C5 N1 . . 106.8(3) ?
    C4 C5 H5 . . 126.6 ?
    N1 C5 H5 . . 126.6 ?
loop_
    _geom_torsion_atom_site_label_1
    _geom_torsion_atom_site_label_2
    _geom_torsion_atom_site_label_3
    _geom_torsion_atom_site_label_4
    _geom_torsion_site_symmetry_1
    _geom_torsion_site_symmetry_2
    _geom_torsion_site_symmetry_3
    _geom_torsion_site_symmetry_4
    _geom_torsion
    _geom_torsion_publ_flag
    O13 P1 O11 Zn1 . . . . 114.0(2) ?
    O12 P1 O11 Zn1 . . . . -121.6(2) ?
    C1 P1 O11 Zn1 . . . . -11.6(3) ?
    O1W Zn1 O11 P1 . . . . 70.5(2) ?
    O11 Zn1 O11 P1 2_656 . . . -109.5(2) ?
    O21 Zn1 O11 P1 2_656 . . . 158.5(2) ?
    O21 Zn1 O11 P1 . . . . -18.7(2) ?
    O23 P2 O21 Zn1 . . . . -95.2(2) ?
    O22 P2 O21 Zn1 . . . . 139.62(18) ?
    C1 P2 O21 Zn1 . . . . 24.8(2) ?
    O1W Zn1 O21 P2 . . . . -102.54(19) ?
    O11 Zn1 O21 P2 . . . . 10.4(2) ?
    O11 Zn1 O21 P2 2_656 . . . 144.5(2) ?
    O23 P2 C1 O1 . . . . -175.2(2) ?
    O21 P2 C1 O1 . . . . 57.4(2) ?
    O22 P2 C1 O1 . . . . -60.9(2) ?
    O23 P2 C1 C2 . . . . -55.5(2) ?
    O21 P2 C1 C2 . . . . 177.09(19) ?
    O22 P2 C1 C2 . . . . 58.8(2) ?
    O23 P2 C1 P1 . . . . 68.72(17) ?
    O21 P2 C1 P1 . . . . -58.67(18) ?
    O22 P2 C1 P1 . . . . -176.99(13) ?
    O13 P1 C1 O1 . . . . 162.06(18) ?
    O11 P1 C1 O1 . . . . -70.0(2) ?
    O12 P1 C1 O1 . . . . 44.0(2) ?
    O13 P1 C1 C2 . . . . 43.0(2) ?
    O11 P1 C1 C2 . . . . 170.9(2) ?
    O12 P1 C1 C2 . . . . -75.0(2) ?
    O13 P1 C1 P2 . . . . -76.38(17) ?
    O11 P1 C1 P2 . . . . 51.53(18) ?
    O12 P1 C1 P2 . . . . 165.57(14) ?
    C3 N1 C2 C1 . . . . 78.5(4) ?
    C5 N1 C2 C1 . . . . -96.1(3) ?
    O1 C1 C2 N1 . . . . -39.8(3) ?
    P2 C1 C2 N1 . . . . -162.3(2) ?
    P1 C1 C2 N1 . . . . 76.6(3) ?
    C4 N2 C3 N1 . . . . 0.6(4) ?
    C5 N1 C3 N2 . . . . -0.6(4) ?
    C2 N1 C3 N2 . . . . -176.1(3) ?
    C3 N2 C4 C5 . . . . -0.3(4) ?
    N2 C4 C5 N1 . . . . 0.0(4) ?
    C3 N1 C5 C4 . . . . 0.4(4) ?
    C2 N1 C5 C4 . . . . 175.7(3) ?
loop_
    _geom_hbond_atom_site_label_D
    _geom_hbond_atom_site_label_H
    _geom_hbond_atom_site_label_A
    _geom_hbond_site_symmetry_A
    _geom_hbond_distance_DH
    _geom_hbond_distance_HA
    _geom_hbond_distance_DA
    _geom_hbond_angle_DHA
    O12 H12 O2W . 0.82 1.75 2.566(3) 170.8
    O22 H22 O13 4_656 0.82 1.84 2.645(3) 166.7
    O2W H2WA O21 6_565 0.82 2.38 2.990(3) 132.2
    O2W H2WB O13 7_656 0.82 1.94 2.758(4) 172.6
    N2 H2 O12 7_666 0.86 2.11 2.917(4) 157.2
    O1W H1W O23 4_656 0.82 1.81 2.632(3) 176.8
    O1 H1 O23 4_656 0.82 1.80 2.581(3) 159.7
