# Supplementary material for: Aquabis[1-hydroxy-2-(imidazol-3-ium-1-yl)-1,1′-ethylidenediphophonato-κ2 O,O′]zinc(II) dihydrate
Source: Acta Crystallogr Sect E Struct Rep Online. 2009 Oct 23;65(Pt 11):m1430–1. doi: 10.1107/S160053680904286X (PMC2971399; doi:10.1107/S160053680904286X)
Supplement: Supplementary file 2 [file e-65-m1430-Isup2.hkl]

# 
# h,k,l, Fc-squared, Fo-squared, sigma(Fo-squared) and status flag 
# 
data_I
_shelx_title ' pepe in C2/c' 
_shelx_refln_list_code          4 
_shelx_F_calc_maximum      482.27 
_exptl_crystal_F_000      1352.00 
_reflns_d_resolution_high  0.8106 
 
loop_ 
 _symmetry_equiv_pos_as_xyz 
 'x, y, z' 
 '-x, y, -z+1/2' 
 'x+1/2, y+1/2, z' 
 '-x+1/2, y+1/2, -z+1/2' 
 '-x, -y, -z' 
 'x, -y, z-1/2' 
 '-x+1/2, -y+1/2, -z' 
 'x+1/2, -y+1/2, z-1/2' 
 
_cell_length_a    12.0890 
_cell_length_b     9.8580 
_cell_length_c    18.8310 
_cell_angle_alpha  90.000 
_cell_angle_beta   95.087 
_cell_angle_gamma  90.000 
 
_shelx_F_squared_multiplier     1.000 
 
loop_ 
 _refln_index_h 
 _refln_index_k 
 _refln_index_l 
 _refln_F_squared_calc 
 _refln_F_squared_meas 
 _refln_F_squared_sigma 
 _refln_observed_status 
   2   0   0    17275.02    17134.01    308.71 o 
   4   0   0    34257.80    34066.69    617.06 o 
   6   0   0    18952.74    20213.32    580.89 o 
   8   0   0    52478.68    51648.48   1124.50 o 
  10   0   0      115.02      100.67    138.32 o 
  12   0   0       17.45      -41.01    121.55 o 
  14   0   0     2291.43     2366.44    111.48 o 
   1   1   0    21057.02    21594.44   1065.49 o 
   3   1   0    26359.33    25934.16   1350.81 o 
   5   1   0    10352.75    10909.69    746.25 o 
   7   1   0    14570.43    14855.53    394.11 o 
   9   1   0      560.01      603.28     44.52 o 
  11   1   0     5522.82     5687.69    588.53 o 
  13   1   0      596.11      618.60     48.10 o 
   0   2   0   124250.95   114756.68    996.24 o 
   2   2   0       35.18      -20.88     77.92 o 
   4   2   0     1653.11     1224.42     58.91 o 
   6   2   0     3821.59     3629.63    153.61 o 
   8   2   0    28753.49    28420.73    814.66 o 
  10   2   0     4021.59     3759.01    183.07 o 
  12   2   0      755.72      765.45     63.01 o 
  14   2   0     2725.08     2844.05    139.44 o 
   1   3   0     8682.05     9879.85   1070.06 o 
   3   3   0     8523.86     6894.25    296.04 o 
   5   3   0      661.90      700.20     48.47 o 
   7   3   0    16778.73    15665.38    570.45 o 
   9   3   0     1005.63     1020.47     72.33 o 
  11   3   0    11621.72    11233.39    458.97 o 
  13   3   0       37.02      103.28     71.59 o 
   0   4   0    36107.93    39984.09    735.99 o 
   2   4   0      638.50      593.94     44.74 o 
   4   4   0    20114.81    20407.57    571.94 o 
   6   4   0       25.93       49.22     87.62 o 
   8   4   0     9825.47     9472.83    361.29 o 
  10   4   0     2962.00     2741.14    133.85 o 
  12   4   0     2859.11     2720.64    135.71 o 
  14   4   0       31.98        8.20    156.59 o 
   1   5   0     5537.91     6179.35    297.53 o 
   3   5   0     5534.86     5485.27    228.93 o 
   5   5   0     5928.70     6820.79    280.75 o 
   7   5   0     7357.17     7155.23    309.83 o 
   9   5   0      453.81      569.70     61.89 o 
  11   5   0    10518.92    10196.89    481.71 o 
  13   5   0        7.07     -143.92    143.92 o 
   0   6   0    12463.34    13435.78    549.20 o 
   2   6   0     1085.52     1423.52     74.57 o 
   4   6   0    22661.96    24016.33    766.19 o 
   6   6   0       95.56      -19.39    149.88 o 
   8   6   0     3380.84     3345.52    159.58 o 
  10   6   0     4001.32     3678.10    177.10 o 
  12   6   0     2065.05     1881.74     89.48 o 
   1   7   0     1631.49     1968.42     67.75 o 
   3   7   0     4620.12     5025.93    221.10 o 
   5   7   0      796.78      756.87     77.18 o 
   7   7   0     2493.01     2266.89    112.23 o 
   9   7   0     2640.06     2411.55    114.84 o 
  11   7   0     4334.10     3942.44    179.34 o 
   0   8   0    12189.20    12408.22    462.70 o 
   2   8   0      389.47      480.22     67.86 o 
   4   8   0     3231.05     3566.25    166.29 o 
   6   8   0      820.95      676.71     81.28 o 
   8   8   0     2739.74     2675.90    134.22 o 
  10   8   0      333.90       89.86    147.27 o 
   1   9   0      850.22      889.19    107.57 o 
   3   9   0     2599.84     2620.34    129.00 o 
   5   9   0     2477.14     2351.52    112.23 o 
   7   9   0     3051.47     3013.32    141.68 o 
   9   9   0      357.44      334.81    177.10 o 
   0  10   0    10668.57     9847.16    492.53 o 
   2  10   0      420.92      503.34     61.89 o 
   4  10   0       78.19       74.57    160.70 o 
   6  10   0     1018.88      877.30     74.57 o 
   8  10   0     5978.24     5148.22    247.57 o 
   1  11   0     1504.25     1545.19     63.01 o 
   3  11   0      540.91      514.90     66.37 o 
   5  11   0       77.77      132.36    127.89 o 
   0  12   0     9210.51     8851.30    379.55 o 
   2  12   0      169.03      134.60    149.14 o 
 -13   1   1       18.74      114.04     41.40 o 
 -11   1   1        0.69       -0.70    169.64 o 
  -9   1   1     2351.11     2448.16     81.05 o 
  -7   1   1     1064.16     1075.33     77.74 o 
  -5   1   1      592.73      625.65     36.91 o 
  -3   1   1        0.35        4.75     55.46 o 
  -1   1   1      110.23       90.49     26.12 o 
   1   1   1       15.52       14.10     25.16 o 
   3   1   1     2866.25     2644.54    155.48 o 
   5   1   1     7657.56     7619.70    535.40 o 
   7   1   1     8716.48     8758.77    303.90 o 
   9   1   1      336.30      348.63     51.08 o 
  11   1   1     2472.37     2326.17    167.97 o 
  13   1   1       93.12       95.24    164.05 o 
 -14   2   1       52.15      -26.10    178.59 o 
 -12   2   1       42.34     -140.56    148.39 o 
 -10   2   1     4589.11     4272.04    199.47 o 
  -8   2   1     4908.71     4907.74    200.22 o 
  -6   2   1    16252.17    15415.21    509.68 o 
  -4   2   1      669.35      617.43     40.27 o 
  -2   2   1    45383.51    41069.06    587.23 o 
   0   2   1       20.61       48.94     63.67 o 
   2   2   1    45606.18    43485.09    603.26 o 
   4   2   1       31.44       14.91     84.26 o 
   6   2   1     4978.83     5233.97    218.11 o 
   8   2   1       14.03      -31.69    105.89 o 
  10   2   1       10.50      -88.74    197.23 o 
  12   2   1      120.65      132.36     80.53 o 
  14   2   1      370.15      346.74     59.65 o 
 -13   3   1      321.65      180.08    156.59 o 
 -11   3   1     1274.94     1461.92     94.70 o 
  -9   3   1     3414.78     3383.18    163.31 o 
  -7   3   1     6337.21     6378.60    268.45 o 
  -5   3   1      125.68      134.60    106.26 o 
  -3   3   1     9001.13     7764.46    310.58 o 
  -1   3   1     2494.98     3202.35    102.90 o 
   1   3   1    15729.60    16128.37    872.27 o 
   3   3   1     7360.08     8372.57    312.07 o 
   5   3   1     4957.02     4918.17    200.22 o 
   7   3   1     3231.02     3354.10    145.41 o 
   9   3   1      284.84      236.01    151.00 o 
  11   3   1     3467.66     3587.50    161.07 o 
  13   3   1        0.59       -8.95    137.95 o 
 -14   4   1      302.69      280.01    152.49 o 
 -12   4   1      288.71      121.17    163.68 o 
 -10   4   1     2348.68     2115.89    111.48 o 
  -8   4   1      214.23      253.53     46.23 o 
  -6   4   1       39.17       63.76    111.48 o 
  -4   4   1     1196.74     1342.98     65.99 o 
  -2   4   1     1026.33      831.81     51.83 o 
   0   4   1     2883.84     2936.07     91.88 o 
   2   4   1     5322.23     5537.47    199.47 o 
   4   4   1      101.35       48.10    110.73 o 
   6   4   1     1031.68     1113.31     63.76 o 
   8   4   1     2702.30     2481.27    118.19 o 
  10   4   1       85.16      127.89    166.29 o 
  12   4   1     2669.24     2491.71    124.53 o 
 -13   5   1      344.17      455.99     57.79 o 
 -11   5   1        4.78       68.98    106.63 o 
  -9   5   1      149.98       61.52    168.53 o 
  -7   5   1     2626.91     2367.18    118.56 o 
  -5   5   1        1.67      -87.62    102.16 o 
  -3   5   1     2234.12     2669.18    117.82 o 
  -1   5   1     1518.09     1752.64     60.21 o 
   1   5   1     5516.31     6410.45    171.12 o 
   3   5   1    13480.00    14415.61    504.08 o 
   5   5   1        3.36       83.52    127.14 o 
   7   5   1     2249.30     2284.41    109.99 o 
   9   5   1      461.73      263.60    155.85 o 
  11   5   1      298.32      260.99     51.08 o 
  13   5   1     1122.97     1252.01     79.04 o 
 -12   6   1     1281.85     1294.88     74.57 o 
 -10   6   1      467.28      408.26     54.44 o 
  -8   6   1        0.45      103.65    117.07 o 
  -6   6   1      665.45      696.84     64.87 o 
  -4   6   1        5.47      -33.56    117.82 o 
  -2   6   1     7334.99     8233.13    306.85 o 
   0   6   1      326.45      377.09     78.86 o 
   2   6   1      292.31      433.62     58.54 o 
   4   6   1        6.46      179.71    111.11 o 
   6   6   1     1549.49     1631.93     92.84 o 
   8   6   1      877.18      948.14     79.04 o 
  10   6   1        0.92      152.49     79.04 o 
  12   6   1       47.95       58.16    125.28 o 
 -11   7   1        1.69      159.95    119.31 o 
  -9   7   1        3.07      105.14     98.43 o 
  -7   7   1        2.55      213.64    171.88 o 
  -5   7   1     2656.65     2644.95    121.92 o 
  -3   7   1      481.30      312.82    173.37 o 
  -1   7   1      373.02      312.40     63.69 o 
   1   7   1     6576.60     6903.46    220.00 o 
   3   7   1     4944.19     4451.75    194.25 o 
   5   7   1     1931.49     1905.97     96.19 o 
   7   7   1      840.83      955.97     77.18 o 
   9   7   1      409.96      402.30     52.94 o 
  11   7   1     1081.72      862.01     72.33 o 
 -10   8   1      227.87      194.25     54.44 o 
  -8   8   1        9.82      158.09    115.95 o 
  -6   8   1      492.99      320.27    191.64 o 
  -4   8   1       53.84      -27.22    180.46 o 
  -2   8   1      719.28      724.81     77.55 o 
   0   8   1     1068.65     1252.16     62.08 o 
   2   8   1     2060.02     2189.34    112.60 o 
   4   8   1     1119.99     1128.97     87.99 o 
   6   8   1      471.72      235.26    174.12 o 
   8   8   1      198.41      200.59    143.92 o 
  10   8   1       34.95       74.20    136.83 o 
  -9   9   1      389.61      401.18     61.15 o 
  -7   9   1       49.97      -55.55    152.12 o 
  -5   9   1      824.71      805.34     63.01 o 
  -3   9   1     1264.37     1126.36     96.94 o 
  -1   9   1     1056.19     1161.97     66.44 o 
   1   9   1     5000.63     5393.32    173.69 o 
   3   9   1     2952.56     2361.96    121.92 o 
   5   9   1      213.89      218.49     49.96 o 
   7   9   1     1055.03      960.44     71.96 o 
   9   9   1      915.51      932.48     76.43 o 
  -8  10   1      102.93      146.15    193.88 o 
  -6  10   1     1476.63     1416.80     85.38 o 
  -4  10   1      229.14      316.54     52.57 o 
  -2  10   1     2087.22     2042.44    101.04 o 
   0  10   1       67.54       63.84    117.07 o 
   2  10   1     1017.14      855.30     72.70 o 
   4  10   1        2.00     -143.54    143.54 o 
   6  10   1      833.60      839.27     73.08 o 
   8  10   1      804.84      625.26     74.94 o 
  -5  11   1      400.45      227.43    169.27 o 
  -3  11   1      100.92     -161.07    161.07 o 
  -1  11   1      140.95       46.96    129.33 o 
   1  11   1      798.16      839.24     93.58 o 
   3  11   1      703.45      757.62     67.86 o 
   5  11   1      242.75      192.76    145.41 o 
  -2  12   1      453.80      190.15    225.57 o 
   0  12   1       76.14       50.94    165.73 o 
   2  12   1      285.50      218.86    122.29 o 
 -14   0   2     1806.27     1763.18     91.72 o 
 -12   0   2    18521.24    19356.16    684.17 o 
 -10   0   2      236.58      319.15     55.18 o 
  -8   0   2     1526.97     1730.74     81.28 o 
  -6   0   2     2781.72     2769.48    133.48 o 
  -4   0   2   232586.30   199607.22   1727.76 o 
  -2   0   2    22978.57    21312.47    370.98 o 
   0   0   2    28941.25    26721.57    482.09 o 
   2   0   2     3206.74     3264.24    161.81 o 
   4   0   2    67396.14    67807.14    925.77 o 
   6   0   2    36470.22    37809.29    822.49 o 
   8   0   2     4329.09     3969.29    191.64 o 
  10   0   2      342.30      292.31    206.18 o 
  12   0   2     2321.62     2368.67    118.19 o 
  14   0   2     1897.54     1949.60     99.55 o 
 -13   1   2      921.17      988.09     50.88 o 
 -11   1   2     6065.80     6821.01    217.19 o 
  -9   1   2     2578.44     2473.61    111.85 o 
  -7   1   2    21600.72    21663.84   1134.00 o 
  -5   1   2     2867.46     2250.70    160.51 o 
  -3   1   2    10361.96     9883.34    561.32 o 
  -1   1   2      193.00      204.49     12.21 o 
   1   1   2    71503.40    69537.47   3023.67 o 
   3   1   2    39767.18    39190.61   2537.76 o 
   5   1   2     3537.29     4061.13    129.57 o 
   7   1   2    11360.84    12021.07    355.23 o 
   9   1   2     3912.15     4287.08    167.03 o 
  11   1   2     7014.96     7379.93    227.74 o 
  13   1   2      507.10      488.73    125.09 o 
 -14   2   2      117.44      199.84    163.31 o 
 -12   2   2     5971.74     6211.94    266.96 o 
 -10   2   2       22.50     -109.24    176.35 o 
  -8   2   2     2956.85     3005.12    138.32 o 
  -6   2   2     2275.21     2138.26    104.02 o 
  -4   2   2     5110.64     3999.86    161.07 o 
  -2   2   2       62.09       73.45     86.13 o 
   0   2   2    52380.28    53456.20   4896.36 o 
   2   2   2       88.35      139.82     99.55 o 
   4   2   2    47906.66    47952.12    784.09 o 
   6   2   2      516.75      526.08     49.22 o 
   8   2   2     8644.50     7793.17    319.90 o 
  10   2   2     1959.87     2077.86    104.40 o 
  12   2   2     1761.83     1658.03     83.52 o 
  14   2   2      529.36      517.88     66.37 o 
 -13   3   2      127.02      155.48    162.19 o 
 -11   3   2     5933.54     5969.97    247.57 o 
  -9   3   2     5802.35     5125.10    229.67 o 
  -7   3   2    29964.21    28520.28    774.02 o 
  -5   3   2    11404.39    10975.39    412.74 o 
  -3   3   2     2743.38     3247.46    155.48 o 
  -1   3   2     7503.45     8034.87    214.05 o 
   1   3   2    12886.92    14008.05   1072.30 o 
   3   3   2    13814.75    13167.33    400.43 o 
   5   3   2     2828.01     3226.96    143.17 o 
   7   3   2     6959.50     6771.58    285.97 o 
   9   3   2       16.68     -141.31    141.31 o 
  11   3   2     7830.72     7464.32    284.85 o 
  13   3   2       53.51      162.93    120.43 o 
 -14   4   2     1439.14     1395.55     86.50 o 
 -12   4   2      537.98      584.25     57.42 o 
 -10   4   2     1208.15     1159.92     85.01 o 
  -8   4   2    16026.69    14899.56    630.48 o 
  -6   4   2       23.46       82.40    113.34 o 
  -4   4   2    25365.40    25564.37    644.65 o 
  -2   4   2     8805.04     9020.20    371.35 o 
   0   4   2     9967.09    10701.97    306.48 o 
   2   4   2      916.17      986.92     55.93 o 
   4   4   2    42382.82    42616.73    844.12 o 
   6   4   2     2723.25     2595.36    124.90 o 
   8   4   2     1818.93     1805.68     89.11 o 
  10   4   2       23.49       74.94    143.92 o 
  12   4   2     8192.96     7976.61    319.53 o 
 -13   5   2      160.63      161.44    135.34 o 
 -11   5   2     2345.55     2267.63     99.55 o 
  -9   5   2     1194.05     1010.03     84.26 o 
  -7   5   2    25456.58    24458.52    798.26 o 
  -5   5   2      722.24      667.76     58.91 o 
  -3   5   2     8301.91     8692.84    403.79 o 
  -1   5   2     9311.69     9720.11    297.45 o 
   1   5   2    12888.19    14974.49    985.80 o 
   3   5   2     1601.18     1323.59     67.48 o 
   5   5   2     4519.00     4677.69    227.81 o 
   7   5   2     8289.62     8609.32    348.61 o 
   9   5   2      555.89      542.11     76.43 o 
  11   5   2     9493.84     9241.67    458.60 o 
  13   5   2     1093.00     1058.13     79.79 o 
 -12   6   2      460.87      384.40     61.15 o 
 -10   6   2     1578.87     1587.57     79.42 o 
  -8   6   2    15142.51    14687.41    707.28 o 
  -6   6   2      191.06      260.62     56.67 o 
  -4   6   2     9901.48    10107.03    489.92 o 
  -2   6   2     5362.10     5429.72    255.77 o 
   0   6   2    21097.55    23242.74    497.51 o 
   2   6   2    14402.90    14435.00    550.32 o 
   4   6   2    18060.88    18161.94    645.02 o 
   6   6   2     7177.94     7078.80    326.61 o 
   8   6   2      571.97      448.16     70.09 o 
  10   6   2      859.08      817.27     65.62 o 
  12   6   2     5222.54     4903.26    221.84 o 
 -11   7   2     1185.56     1198.32     77.18 o 
  -9   7   2       24.98       17.52    101.41 o 
  -7   7   2     9175.40     8579.50    406.77 o 
  -5   7   2       19.53      -82.40    185.68 o 
  -3   7   2    12124.21    12443.64    609.60 o 
  -1   7   2     3940.10     4224.28    240.86 o 
   1   7   2     1431.21     1573.94     82.58 o 
   3   7   2      940.66      897.43     77.55 o 
   5   7   2     6357.96     6296.95    264.35 o 
   7   7   2     2473.40     2598.72    129.75 o 
   9   7   2     1364.97     1297.12     70.47 o 
  11   7   2     2643.43     2538.69    119.68 o 
 -10   8   2      524.63      352.71    196.12 o 
  -8   8   2     4628.83     4172.86    191.27 o 
  -6   8   2      306.81      211.77    232.65 o 
  -4   8   2     6161.35     6377.86    280.75 o 
  -2   8   2       28.94      -80.53    170.02 o 
   0   8   2     7933.22     8438.09    269.78 o 
   2   8   2      139.18      297.16    192.76 o 
   4   8   2     5275.52     5886.08    271.80 o 
   6   8   2      531.48      481.71     52.57 o 
   8   8   2      219.24      280.38     52.20 o 
  10   8   2      154.66     -167.41    167.41 o 
  -9   9   2      155.10      241.98    153.61 o 
  -7   9   2     3956.08     3737.75    182.69 o 
  -5   9   2     1547.98     1627.83     80.91 o 
  -3   9   2      880.64     1068.57     92.09 o 
  -1   9   2     2824.40     2854.96    268.45 o 
   1   9   2     3640.05     3628.25    178.41 o 
   3   9   2     2726.46     3010.34    142.43 o 
   5   9   2       42.75       76.81    131.24 o 
   7   9   2     3806.03     3925.67    189.78 o 
   9   9   2       58.49      -95.45    140.56 o 
  -8  10   2      723.42      687.52     70.09 o 
  -6  10   2     1772.75     1605.09     86.87 o 
  -4  10   2     3849.84     3584.14    165.92 o 
  -2  10   2       10.69     -176.35    176.35 o 
   0  10   2     3215.55     3286.53    324.37 o 
   2  10   2     1260.50     1275.50     73.08 o 
   4  10   2     3734.00     3465.21    161.81 o 
   6  10   2      109.07      -23.49    167.41 o 
   8  10   2     3791.12     3519.64    172.25 o 
  -5  11   2     2569.99     2379.86    112.60 o 
  -3  11   2       50.66      -61.52    163.68 o 
  -1  11   2      106.48      -66.03    122.11 o 
   1  11   2     1558.94     1560.24     70.65 o 
   3  11   2     3311.00     3399.96    163.31 o 
   5  11   2        6.36      165.92     92.84 o 
  -2  12   2      603.66      552.18     74.57 o 
   0  12   2     2126.03     2121.91     75.52 o 
 -13   1   3        0.04      131.25     93.70 o 
 -11   1   3      590.25      498.43     70.61 o 
  -9   1   3      244.22      210.30     96.56 o 
  -7   1   3       55.15      -19.23     84.30 o 
  -5   1   3       96.21      198.71     44.37 o 
  -3   1   3     8199.44     7523.44    193.12 o 
  -1   1   3    16705.89    15051.49    493.38 o 
   1   1   3       31.77       56.91     37.69 o 
   3   1   3    22862.55    24045.16   1320.98 o 
   5   1   3    15451.69    17019.61    744.19 o 
   7   1   3      193.64      115.06     87.42 o 
   9   1   3     1614.76     1727.41    113.16 o 
  11   1   3      317.80      277.15    141.44 o 
  13   1   3       49.05      -46.05    108.36 o 
 -14   2   3     1895.14     1970.10     93.58 o 
 -12   2   3       64.22       86.50    107.38 o 
 -10   2   3     4478.66     5100.12    237.50 o 
  -8   2   3     7276.69     7242.48    287.83 o 
  -6   2   3     9476.05     9401.24    394.47 o 
  -4   2   3       18.59      153.61     81.65 o 
  -2   2   3      158.86      221.47     33.56 o 
   0   2   3       31.48      -77.63     77.63 o 
   2   2   3     4134.95     4358.91    213.27 o 
   4   2   3     2724.56     2513.71    116.70 o 
   6   2   3      966.33      980.95     56.67 o 
   8   2   3      507.39      639.80     58.91 o 
  10   2   3      681.35      690.88     73.08 o 
  12   2   3      276.27      259.13     50.71 o 
  14   2   3      740.63      787.82     77.18 o 
 -13   3   3       98.50      117.45     97.68 o 
 -11   3   3     2874.76     2899.98    141.68 o 
  -9   3   3     3268.63     3042.03    136.83 o 
  -7   3   3     4705.39     4459.21    213.64 o 
  -5   3   3     2469.94     2655.76    127.89 o 
  -3   3   3     1063.50     1342.98     62.26 o 
  -1   3   3      863.54      746.25     43.44 o 
   1   3   3       80.93      113.09     78.73 o 
   3   3   3     5872.40     5819.71    278.89 o 
   5   3   3      696.82      662.54     50.71 o 
   7   3   3       34.33       46.61    132.73 o 
   9   3   3     3291.67     3316.44    153.24 o 
  11   3   3      128.53      202.45     42.13 o 
  13   3   3     2432.12     2437.65    113.34 o 
 -14   4   3      580.83      596.18     67.86 o 
 -12   4   3      452.89      449.65     56.67 o 
 -10   4   3       15.78      -14.17    129.38 o 
  -8   4   3      570.84      493.27     60.77 o 
  -6   4   3     5031.46     4239.23    184.56 o 
  -4   4   3     6573.37     5871.91    227.81 o 
  -2   4   3     1670.94     1693.08     83.52 o 
   0   4   3    10856.10    11450.49   1187.69 o 
   2   4   3     2495.98     2354.13    105.51 o 
   4   4   3     8702.92     9255.83    398.57 o 
   6   4   3      224.84      145.41    124.90 o 
   8   4   3       67.21      161.81    127.14 o 
  10   4   3     1300.18     1216.96     87.62 o 
  12   4   3      169.50      -45.11    170.39 o 
 -13   5   3        1.74      -11.56    144.29 o 
 -11   5   3      137.14      -73.08    151.37 o 
  -9   5   3     1978.07     1687.49     98.43 o 
  -7   5   3     2860.00     2898.11    138.70 o 
  -5   5   3      832.37     1020.10     62.64 o 
  -3   5   3      673.40      674.47     54.44 o 
  -1   5   3    22672.66    25822.04    480.07 o 
   1   5   3      519.45      444.76    121.92 o 
   3   5   3     4468.03     5165.74    225.57 o 
   5   5   3      216.37      223.33     46.23 o 
   7   5   3       13.93      134.22    122.29 o 
   9   5   3     1734.15     1773.99    102.53 o 
  11   5   3     1588.23     1539.84     79.79 o 
  13   5   3      507.42      304.99    215.13 o 
 -12   6   3       28.00       18.27    119.68 o 
 -10   6   3      636.43      581.26     59.28 o 
  -8   6   3      134.58       62.64    121.17 o 
  -6   6   3     7147.67     6850.99    327.73 o 
  -4   6   3        2.20       54.81    118.56 o 
  -2   6   3      451.79      298.27    152.49 o 
   0   6   3      587.44      654.96     45.71 o 
   2   6   3     1261.96     1286.68     75.69 o 
   4   6   3     1007.75     1070.43     74.57 o 
   6   6   3      344.66      249.80    174.86 o 
   8   6   3      839.59      881.03     78.30 o 
  10   6   3      658.50      678.57     61.89 o 
  12   6   3      439.56      583.50     58.91 o 
 -11   7   3        3.98      -21.62    116.33 o 
  -9   7   3       48.42      119.68    110.36 o 
  -7   7   3      452.76      506.69     69.35 o 
  -5   7   3      494.48      514.15     65.25 o 
  -3   7   3       80.88       32.81    146.53 o 
  -1   7   3     2211.79     2024.37     82.21 o 
   1   7   3     9636.59    10362.72    809.26 o 
   3   7   3      119.83     -147.27    174.12 o 
   5   7   3        1.09      190.15    168.53 o 
   7   7   3      381.07      109.24    228.55 o 
   9   7   3     3237.95     3256.79    146.53 o 
  11   7   3       26.86      246.08    129.75 o 
 -10   8   3      591.33      578.28     61.52 o 
  -8   8   3      449.74      457.48     55.55 o 
  -6   8   3      759.37      475.75    238.99 o 
  -4   8   3     1075.01     1118.16     90.97 o 
  -2   8   3     2532.47     2444.73    114.84 o 
   0   8   3     9953.02     9797.64    286.05 o 
   2   8   3     6757.41     6842.42    288.95 o 
   4   8   3       20.13     -164.05    164.05 o 
   6   8   3       22.01     -115.21    143.17 o 
   8   8   3        9.01       17.52    107.38 o 
  10   8   3     1109.55     1040.61     80.16 o 
  -9   9   3      420.31      373.22     60.40 o 
  -7   9   3      220.05      278.51    142.05 o 
  -5   9   3     2272.23     2422.74    114.46 o 
  -3   9   3        2.74      -67.48    206.56 o 
  -1   9   3     3107.23     2873.48     99.02 o 
   1   9   3     2222.52     2394.05     86.68 o 
   3   9   3      393.37      480.97     54.81 o 
   5   9   3     1113.57     1131.58     72.33 o 
   7   9   3     1471.98     1386.60     82.03 o 
   9   9   3     1826.22     1639.76     93.58 o 
  -8  10   3      520.63      586.11     69.35 o 
  -6  10   3     1750.16     1985.02     95.82 o 
  -4  10   3      397.38      202.45    186.05 o 
  -2  10   3      162.66      235.26     54.06 o 
   0  10   3        2.90     -107.77    107.77 o 
   2  10   3     2568.71     2642.34    124.16 o 
   4  10   3      180.52      180.46    143.92 o 
   6  10   3        7.91      -43.25    167.41 o 
   8  10   3       70.07      189.78    158.83 o 
  -5  11   3       55.85       83.14    191.64 o 
  -3  11   3      172.02      216.25     60.03 o 
  -1  11   3      174.49      180.27     47.10 o 
   1  11   3      373.69      288.67    138.36 o 
   3  11   3      265.47      284.11     58.54 o 
   5  11   3      760.62      664.03     72.70 o 
   0  12   3      167.85      206.93     94.33 o 
 -14   0   4      479.48      487.31     62.64 o 
 -12   0   4     4321.91     4513.64    197.98 o 
 -10   0   4     2421.30     2426.09    121.55 o 
  -8   0   4    18565.63    18606.00    676.34 o 
  -6   0   4      339.65      335.19     45.86 o 
  -4   0   4     6863.86     5251.50    193.51 o 
  -2   0   4     1042.48      989.15     47.72 o 
   0   0   4    21642.53    19520.58    451.33 o 
   2   0   4    17602.81    17093.00    399.32 o 
   4   0   4    19360.77    20696.53    532.05 o 
   6   0   4     4934.38     4827.20    223.71 o 
   8   0   4     4860.46     5275.36    222.96 o 
  10   0   4    11418.79    11607.36    457.85 o 
  12   0   4     3826.71     4158.69    191.64 o 
  14   0   4       65.94      -59.65    160.32 o 
 -13   1   4      125.54      140.39    110.40 o 
 -11   1   4    13874.53    14613.61    381.54 o 
  -9   1   4     2836.69     2694.51    175.24 o 
  -7   1   4     6456.35     6287.93    295.85 o 
  -5   1   4     8697.63     9937.65    281.50 o 
  -3   1   4    62254.69    59968.27   1417.18 o 
  -1   1   4     6965.02     6534.04    223.82 o 
   1   1   4     4296.21     5104.54    207.03 o 
   3   1   4    30476.88    31187.50   1442.90 o 
   5   1   4    15757.53    17553.95    828.46 o 
   7   1   4     7677.95     7729.61    254.65 o 
   9   1   4      644.39      703.46     51.92 o 
  11   1   4    15170.98    16198.56    431.01 o 
  13   1   4       85.25      144.27     81.07 o 
 -14   2   4     1368.10     1281.84     80.91 o 
 -12   2   4     2372.20     2266.89    109.62 o 
 -10   2   4     1820.93     1806.43     94.33 o 
  -8   2   4     3057.55     2837.34    139.82 o 
  -6   2   4       21.51       55.93     95.08 o 
  -4   2   4    14928.84    13339.21    420.19 o 
  -2   2   4      774.94      672.98     45.86 o 
   0   2   4    24634.73    25019.22   2466.92 o 
   2   2   4    16779.55    16678.02    420.57 o 
   4   2   4    27102.01    26517.73    611.09 o 
   6   2   4     9260.30     9615.25    447.04 o 
   8   2   4     2206.96     2368.30    112.97 o 
  10   2   4     2935.22     3082.30    144.66 o 
  12   2   4     1399.81     1498.83     77.55 o 
  14   2   4      780.55      856.79     72.70 o 
 -13   3   4      371.20      367.25     55.55 o 
 -11   3   4     7736.30     8388.23    408.64 o 
  -9   3   4     1173.82     1117.41     77.92 o 
  -7   3   4     5214.48     4638.54    230.79 o 
  -5   3   4      304.79      231.54     39.89 o 
  -3   3   4      125.37      -11.56    116.33 o 
  -1   3   4    52951.65    53651.04   3812.32 o 
   1   3   4     5790.44     6752.87    701.69 o 
   3   3   4     2595.12     3437.99    164.05 o 
   5   3   4     9551.77     9582.82    421.69 o 
   7   3   4    13539.26    14144.93    577.53 o 
   9   3   4       44.17      149.14    136.83 o 
  11   3   4     3893.87     3820.53    175.61 o 
  13   3   4       55.46     -198.73    198.73 o 
 -14   4   4     2169.88     2206.49    105.89 o 
 -12   4   4     1223.14     1310.54     71.96 o 
 -10   4   4      189.04      161.07     85.75 o 
  -8   4   4    21328.78    20465.37    732.26 o 
  -6   4   4       28.58       87.99    108.50 o 
  -4   4   4     2396.96     2194.56    108.12 o 
  -2   4   4    25744.53    30044.83    703.18 o 
   0   4   4    43691.26    45308.90   3800.20 o 
   2   4   4     2763.65     2939.50    135.71 o 
   4   4   4    12654.67    13027.14    486.56 o 
   6   4   4     2298.18     2222.89    108.12 o 
   8   4   4     8368.38     8539.60    366.50 o 
  10   4   4      336.51      336.30     46.23 o 
  12   4   4      515.90      579.03     60.77 o 
 -13   5   4     1436.17     1527.91     83.89 o 
 -11   5   4     1523.10     1492.86     75.31 o 
  -9   5   4      296.44      364.27     64.50 o 
  -7   5   4    31442.20    29444.55    869.84 o 
  -5   5   4     1022.92     1091.31     67.86 o 
  -3   5   4     5694.61     5879.37    251.67 o 
  -1   5   4    24460.55    25905.09   1029.98 o 
   1   5   4    13324.49    14963.25   1259.46 o 
   3   5   4     1012.69      830.32     57.42 o 
   5   5   4      255.00      195.74    123.04 o 
   7   5   4    22861.19    23194.58    812.43 o 
   9   5   4       11.63      169.64    131.61 o 
  11   5   4      431.35      435.48     55.18 o 
  13   5   4      351.73      156.22    175.98 o 
 -12   6   4     1390.90     1353.79     76.81 o 
 -10   6   4       69.41      137.58     39.89 o 
  -8   6   4     7585.04     7896.07    365.76 o 
  -6   6   4     3984.82     3773.92    175.98 o 
  -4   6   4     5680.56     5730.23    279.63 o 
  -2   6   4     1002.43     1111.45     70.47 o 
   0   6   4    35845.82    37198.85   2352.46 o 
   2   6   4      121.15       75.31    166.29 o 
   4   6   4      913.59     1046.20     72.70 o 
   6   6   4    11293.51    10529.84    399.32 o 
   8   6   4      480.30      591.70     77.18 o 
  10   6   4      100.79      151.75    134.22 o 
  12   6   4     1287.04     1165.51     80.16 o 
 -11   7   4      128.04     -173.74    173.74 o 
  -9   7   4      169.50      128.63    136.83 o 
  -7   7   4    19785.84    18990.40    866.86 o 
  -5   7   4      333.26      216.62    203.57 o 
  -3   7   4      155.93      163.68    109.62 o 
  -1   7   4     5849.72     6135.33    187.38 o 
   1   7   4    11314.70    12914.47    817.09 o 
   3   7   4     2026.31     1962.27    103.28 o 
   5   7   4      737.09      749.41     69.35 o 
   7   7   4     5770.35     5868.93    280.75 o 
   9   7   4       10.92       28.34    125.65 o 
  11   7   4     1702.58     1584.58     86.13 o 
 -10   8   4      141.60      197.23    147.27 o 
  -8   8   4     4060.90     3816.42    185.30 o 
  -6   8   4       24.84       55.18    131.24 o 
  -4   8   4     3624.86     3654.61    177.47 o 
  -2   8   4     2641.71     2779.92    136.09 o 
   0   8   4    14268.95    15304.51    510.61 o 
   2   8   4      808.52      719.96     77.92 o 
   4   8   4     1930.92     2018.20    110.73 o 
   6   8   4     2227.15     1997.32     92.84 o 
   8   8   4     2462.83     2634.88    123.04 o 
  10   8   4       62.30     -188.66    188.66 o 
  -9   9   4      244.88      267.33    157.71 o 
  -7   9   4     2305.10     2358.61    108.12 o 
  -5   9   4     1421.76     1553.64     79.04 o 
  -3   9   4     3434.32     3358.20    166.66 o 
  -1   9   4     4015.32     3857.88    129.03 o 
   1   9   4      113.26       44.52    146.70 o 
   3   9   4     4844.37     4892.08    231.54 o 
   5   9   4     1159.05     1156.56     70.47 o 
   7   9   4     1311.40     1242.69     81.28 o 
   9   9   4       96.01      241.60    122.67 o 
  -8  10   4     2066.38     2140.49    104.02 o 
  -6  10   4       46.25      137.95    145.04 o 
  -4  10   4     4591.27     4897.67    210.66 o 
  -2  10   4      866.27      793.41     71.21 o 
   0  10   4     3287.69     3356.18    192.57 o 
   2  10   4       17.74       44.74    139.07 o 
   4  10   4     7053.90     6729.82    301.26 o 
   6  10   4       77.19      100.29    129.75 o 
  -5  11   4      144.13     -177.10    206.56 o 
  -3  11   4     2126.30     2188.59    109.24 o 
  -1  11   4     1217.40     1094.82     58.89 o 
   1  11   4       12.02      -39.02    229.11 o 
   3  11   4     1422.29     1493.98     92.09 o 
   5  11   4      950.57      977.22     76.43 o 
 -13   1   5        4.32      -11.96     91.11 o 
 -11   1   5        3.31       52.87     74.01 o 
  -9   1   5      195.96      303.02     45.00 o 
  -7   1   5     1480.35     1330.56    141.68 o 
  -5   1   5     4328.21     4803.56    366.13 o 
  -3   1   5      911.03      774.10     32.22 o 
  -1   1   5      171.18      150.08     26.26 o 
   1   1   5    32001.54    33274.80    721.45 o 
   3   1   5       44.09       95.90     67.07 o 
   5   1   5      377.76      384.71     48.10 o 
   7   1   5     1930.65     2135.43    143.73 o 
   9   1   5      746.26      626.50    202.45 o 
  11   1   5       14.12       83.50     48.85 o 
  13   1   5       19.38       -2.02    114.46 o 
 -14   2   5      117.18      203.95    153.24 o 
 -12   2   5      560.28      505.58     52.94 o 
 -10   2   5     2349.36     2299.32    107.38 o 
  -8   2   5        2.39       13.42     96.94 o 
  -6   2   5    11945.13    11630.10    452.26 o 
  -4   2   5     1256.43     1192.35     57.05 o 
  -2   2   5        6.54      -33.93    104.77 o 
   0   2   5     1546.68     1508.97     96.57 o 
   2   2   5    50353.79    51518.36    791.17 o 
   4   2   5     9769.34     9466.49    390.37 o 
   6   2   5     2867.98     3044.64    135.71 o 
   8   2   5     4838.47     5305.56    227.43 o 
  10   2   5        0.78     -184.56    184.56 o 
  12   2   5     1266.97     1169.98     71.96 o 
  14   2   5       22.46      262.85    133.11 o 
 -13   3   5      658.69      651.73     64.13 o 
 -11   3   5       56.25      105.89    116.33 o 
  -9   3   5     2224.46     1960.78    100.29 o 
  -7   3   5      376.55      220.72    159.95 o 
  -5   3   5      137.30     -131.24    131.24 o 
  -3   3   5       84.45      185.68    105.89 o 
  -1   3   5     6524.62     7011.09    228.55 o 
   1   3   5      141.85      -54.46     85.20 o 
   3   3   5      377.94      471.65     45.86 o 
   5   3   5      142.23      143.54    127.51 o 
   7   3   5       50.61      140.19    138.70 o 
   9   3   5      117.69      230.42    123.04 o 
  11   3   5     3032.70     3133.00    141.68 o 
  13   3   5       44.16      145.78    138.70 o 
 -12   4   5       38.45      165.17    109.99 o 
 -10   4   5     1298.93     1109.21     85.01 o 
  -8   4   5     3001.66     3101.31    143.17 o 
  -6   4   5    10941.59    11536.89    511.17 o 
  -4   4   5       97.43      146.15    139.44 o 
  -2   4   5     1825.50     2137.88    100.67 o 
   0   4   5     2209.95     2331.13     74.76 o 
   2   4   5     2833.93     2727.35    118.94 o 
   4   4   5      505.99      406.77     57.05 o 
   6   4   5        0.88     -167.78    167.78 o 
   8   4   5       66.30     -102.16    158.09 o 
  10   4   5        1.78      194.62    109.62 o 
  12   4   5     1450.05     1464.16     82.40 o 
 -13   5   5     1091.26     1096.90     75.31 o 
 -11   5   5      270.43      281.50     49.22 o 
  -9   5   5       60.65      130.50    145.04 o 
  -7   5   5      649.71      794.53     65.99 o 
  -5   5   5     3531.07     3711.28    185.30 o 
  -3   5   5     3651.47     3443.58    170.02 o 
  -1   5   5       72.43      172.56     79.17 o 
   1   5   5      854.17     1045.86    116.14 o 
   3   5   5      156.62      161.44     81.28 o 
   5   5   5     4345.82     4267.56    198.35 o 
   7   5   5      673.31      730.77     73.82 o 
   9   5   5      227.33      382.54     63.38 o 
  11   5   5      788.58      889.60     66.74 o 
 -12   6   5      227.67      214.38    147.27 o 
 -10   6   5     2426.48     2615.50    126.02 o 
  -8   6   5       91.14      196.12    132.73 o 
  -6   6   5      457.35      369.86     64.87 o 
  -4   6   5      105.84       -3.36    183.81 o 
  -2   6   5     5120.78     5945.73    274.79 o 
   0   6   5      226.71      199.32     96.70 o 
   2   6   5      493.47      430.26     60.03 o 
   4   6   5       68.26       46.23    157.71 o 
   6   6   5     4801.52     4894.69    234.15 o 
   8   6   5      497.60      347.86    261.36 o 
  10   6   5      296.35      183.81    109.62 o 
  12   6   5      186.47     -187.17    187.17 o 
 -11   7   5       51.00      -41.76    117.07 o 
  -9   7   5      143.42      189.03    126.77 o 
  -7   7   5       13.14     -124.16    124.16 o 
  -5   7   5       20.54      260.62    185.30 o 
  -3   7   5     1932.48     1984.27    101.41 o 
  -1   7   5      106.80       -9.41    140.55 o 
   1   7   5      374.01      421.76    226.32 o 
   3   7   5      364.09      296.78    190.52 o 
   5   7   5     3669.82     3478.63    166.29 o 
   7   7   5      509.99      483.20     54.44 o 
   9   7   5      206.27      259.13    151.75 o 
  11   7   5       55.06       48.84    102.53 o 
 -10   8   5      779.10      750.53     66.74 o 
  -8   8   5      328.98      222.59    158.83 o 
  -6   8   5        4.96      117.82    107.01 o 
  -4   8   5     3463.44     3216.15    157.34 o 
  -2   8   5    16475.55    18382.29    820.63 o 
   0   8   5    11032.83    11800.62    322.13 o 
   2   8   5       32.87      -13.42    123.78 o 
   4   8   5     2636.84     2610.28    121.92 o 
   6   8   5      646.10      715.11     61.52 o 
   8   8   5     1904.49     1775.48     87.25 o 
  10   8   5      367.49      325.86     60.03 o 
  -9   9   5     1523.24     1677.42     88.36 o 
  -7   9   5        5.16     -157.34    157.34 o 
  -5   9   5       90.30      -95.45    159.58 o 
  -3   9   5       27.95      113.72    135.34 o 
  -1   9   5        1.54       86.22    117.87 o 
   1   9   5      122.43       76.49    231.35 o 
   3   9   5      144.46     -163.31    165.17 o 
   5   9   5     1624.58     1639.76     84.26 o 
   7   9   5      581.09      706.54     65.62 o 
   9   9   5      350.36      336.30     63.01 o 
  -8  10   5      319.02      247.94     63.01 o 
  -6  10   5       10.73      237.13    119.31 o 
  -4  10   5      228.77      188.66     60.03 o 
  -2  10   5     4610.07     4609.46    217.74 o 
   0  10   5     2672.20     2622.25    122.29 o 
   2  10   5       76.32      165.17    122.29 o 
   4  10   5      713.92      668.51     72.70 o 
   6  10   5     3796.02     3581.16    167.41 o 
  -5  11   5       98.50       19.02    137.58 o 
  -3  11   5      413.95      307.60    193.51 o 
  -1  11   5       85.44       83.95     57.11 o 
   1  11   5        2.76       15.91    160.88 o 
   3  11   5       32.98     -176.35    176.35 o 
   5  11   5     2537.99     2537.20    125.28 o 
 -14   0   6     2652.73     3049.86    150.26 o 
 -12   0   6     2337.63     2118.87    100.67 o 
 -10   0   6     1856.80     1760.57     95.82 o 
  -8   0   6    20365.04    19192.48    706.17 o 
  -6   0   6    16783.67    16024.80    576.42 o 
  -4   0   6      139.34      110.36     95.82 o 
  -2   0   6     3059.53     2738.53    112.60 o 
   0   0   6    39759.33    35380.50    951.87 o 
   2   0   6       45.10      -72.33    125.65 o 
   4   0   6    12839.27    13117.37    464.56 o 
   6   0   6     3127.31     3566.25    168.53 o 
   8   0   6     1524.23     1740.43     94.70 o 
  10   0   6     7805.55     7989.28    332.58 o 
  12   0   6     3124.20     3358.94    162.19 o 
  14   0   6      498.19      701.32     67.86 o 
 -13   1   6        9.48       29.41     88.22 o 
 -11   1   6     1160.72     1348.26     68.36 o 
  -9   1   6     9791.92     9195.89    272.80 o 
  -7   1   6    34275.54    34430.39    839.46 o 
  -5   1   6     6218.89     6706.91    172.78 o 
  -3   1   6     6120.28     5387.31    251.48 o 
  -1   1   6    75132.09    67759.52   1854.80 o 
   1   1   6    11638.99    12720.79    445.43 o 
   3   1   6     8221.52     8251.56    596.18 o 
   5   1   6     8002.44     8651.98    289.11 o 
   7   1   6    11315.17    11651.20    432.31 o 
   9   1   6     1868.78     1957.67    153.24 o 
  11   1   6    11789.14    12106.30    375.94 o 
  13   1   6     1762.81     1764.40    117.82 o 
 -14   2   6     2928.32     3200.86    155.85 o 
 -12   2   6      671.12      236.38    170.39 o 
 -10   2   6      141.24      -49.59    157.71 o 
  -8   2   6    21918.78    20703.99    724.06 o 
  -6   2   6      112.94       55.18    129.75 o 
  -4   2   6    15037.17    14122.93    493.64 o 
  -2   2   6      219.88      225.57     45.49 o 
   0   2   6     4947.04     3808.43    185.86 o 
   2   2   6     2969.96     3401.82    159.58 o 
   4   2   6    10984.38    10669.28    428.77 o 
   6   2   6      428.17      309.09     52.57 o 
   8   2   6      669.37      779.62     70.09 o 
  10   2   6     6205.74     6699.25    306.48 o 
  12   2   6     1620.73     1711.35     84.26 o 
 -13   3   6      343.25      210.28    175.98 o 
 -11   3   6     1605.14     1658.41     82.40 o 
  -9   3   6      718.46      643.15     60.77 o 
  -7   3   6     6973.30     6236.18    280.75 o 
  -5   3   6     8846.44     8582.85    409.01 o 
  -3   3   6     1555.88     1293.39     64.87 o 
  -1   3   6     2379.32     2237.96     87.06 o 
   1   3   6    10117.38    11027.79    921.48 o 
   3   3   6     5339.40     4621.77    197.23 o 
   5   3   6     1923.03     1934.31     92.47 o 
   7   3   6     6369.80     6538.93    296.41 o 
   9   3   6       33.36       72.70    137.95 o 
  11   3   6     7149.84     7154.86    286.34 o 
  13   3   6       26.77      215.13    146.90 o 
 -12   4   6     4683.06     4423.04    199.10 o 
 -10   4   6       45.76      104.02    147.27 o 
  -8   4   6     4106.58     3833.57    175.98 o 
  -6   4   6     3215.24     3208.69    145.78 o 
  -4   4   6    26565.75    26157.94    729.65 o 
  -2   4   6      900.41     1068.57     60.40 o 
   0   4   6     4577.95     4640.42    574.18 o 
   2   4   6     2984.51     3144.93    148.39 o 
   4   4   6    42340.18    42114.14    918.69 o 
   6   4   6       17.90       77.18    121.17 o 
   8   4   6       44.31       87.62    164.80 o 
  10   4   6     8647.35     8128.36    309.09 o 
  12   4   6      115.13      115.21    140.56 o 
 -13   5   6      258.36       81.28    172.25 o 
 -11   5   6     4026.89     3947.66    174.49 o 
  -9   5   6      430.97      509.30     65.99 o 
  -7   5   6    12822.66    12519.71    612.21 o 
  -5   5   6     8994.60     8742.80    342.64 o 
  -3   5   6       78.08      159.95    123.04 o 
  -1   5   6     9759.00    10829.10   1255.74 o 
   1   5   6    17527.49    19283.69   1054.40 o 
   3   5   6    23808.55    22419.44    682.30 o 
   5   5   6     1634.59     1511.51     82.03 o 
   7   5   6     6914.71     6661.22    276.65 o 
   9   5   6     3126.49     3113.61    134.60 o 
  11   5   6     2405.64     2311.63    108.12 o 
 -12   6   6     2773.20     2961.87    138.32 o 
 -10   6   6      243.76      210.28    119.31 o 
  -8   6   6      363.77       80.53    229.67 o 
  -6   6   6     1512.36     1510.76     93.58 o 
  -4   6   6    14786.83    14989.04    666.64 o 
  -2   6   6       48.12       57.05    142.43 o 
   0   6   6     8794.11     8824.09    865.74 o 
   2   6   6    11172.05    10680.10    506.69 o 
   4   6   6     6478.59     6829.74    312.82 o 
   6   6   6       27.95     -131.61    159.95 o 
   8   6   6     2517.69     2383.96    110.36 o 
  10   6   6     3188.14     3293.70    153.24 o 
 -11   7   6     1438.55     1270.28     85.75 o 
  -9   7   6       13.39       75.69    101.41 o 
  -7   7   6     3897.10     3793.68    185.30 o 
  -5   7   6      180.58      294.92    208.42 o 
  -3   7   6     2659.68     2520.79    123.04 o 
  -1   7   6     5260.99     5344.12    176.90 o 
   1   7   6     2724.54     2695.16    296.97 o 
   3   7   6    12185.25    11130.49    416.09 o 
   5   7   6     2158.44     1916.04    111.11 o 
   7   7   6     8253.00     7691.01    281.50 o 
   9   7   6     1022.82      994.00     70.84 o 
  11   7   6      417.33      346.00     65.25 o 
 -10   8   6      377.69      442.56     58.16 o 
  -8   8   6      804.58      658.07     68.98 o 
  -6   8   6     2113.63     2157.64    102.53 o 
  -4   8   6     8499.74     9541.80    445.55 o 
  -2   8   6      808.57      906.01     92.84 o 
   0   8   6     4493.10     4752.20    285.04 o 
   2   8   6     3108.26     3373.86    163.31 o 
   4   8   6     9534.28     9657.01    418.33 o 
   6   8   6       35.43       20.88    171.51 o 
   8   8   6      189.39      229.67     54.44 o 
  10   8   6     2490.48     2652.41    123.78 o 
  -9   9   6     1069.26     1011.15     81.65 o 
  -7   9   6     2513.34     2603.94    124.53 o 
  -5   9   6       72.48     -173.37    173.37 o 
  -3   9   6     1096.98     1287.43     73.45 o 
  -1   9   6     8450.32     8590.94    564.30 o 
   1   9   6      651.07      673.03     45.12 o 
   3   9   6      684.08      639.05     63.38 o 
   5   9   6     3112.25     2842.56    138.70 o 
   7   9   6     2397.13     2173.68    104.77 o 
  -6  10   6        9.86      -11.19    149.51 o 
  -4  10   6     3945.18     3939.09    173.74 o 
  -2  10   6      226.69      171.14     62.26 o 
   0  10   6     3040.96     3118.13    142.80 o 
   2  10   6      115.29      186.42     52.94 o 
   4  10   6     4357.76     4117.31    197.23 o 
   6  10   6      247.05       95.08    191.27 o 
  -5  11   6      117.29      193.51    177.10 o 
  -3  11   6     1294.04     1417.55     86.13 o 
  -1  11   6     2559.71     2662.41    137.58 o 
   1  11   6       37.10        5.85    119.26 o 
   3  11   6      305.03      364.64     55.18 o 
 -13   1   7       51.09       26.44    144.29 o 
 -11   1   7      559.36      283.34    152.07 o 
  -9   1   7       53.33       26.42     91.82 o 
  -7   1   7     1648.29     1695.52     57.96 o 
  -5   1   7      189.99      144.00     41.72 o 
  -3   1   7     2844.43     2805.68     88.11 o 
  -1   1   7      917.66      864.70     25.72 o 
   1   1   7      450.66      413.82     50.04 o 
   3   1   7     5548.37     6055.91    163.94 o 
   5   1   7        7.79       75.04     84.89 o 
   7   1   7      143.61      184.12     65.99 o 
   9   1   7      107.25       50.08    132.88 o 
  11   1   7       14.38      -76.66     92.06 o 
  13   1   7        0.63       -9.87    111.93 o 
 -14   2   7      416.75      477.99     58.16 o 
 -12   2   7      431.17      200.59    143.54 o 
 -10   2   7     1316.37     1471.99     90.97 o 
  -8   2   7     3828.70     3807.48    167.41 o 
  -6   2   7      939.33      959.33     58.54 o 
  -4   2   7      256.22      304.24     45.11 o 
  -2   2   7    16695.59    17039.68    532.42 o 
   0   2   7     6842.51     6876.53    238.99 o 
   2   2   7     2627.51     2350.78    103.28 o 
   4   2   7     4593.51     4571.06    212.52 o 
   6   2   7     1436.27     1439.55     72.70 o 
   8   2   7     2722.92     2672.17    127.89 o 
  10   2   7      335.48      409.75     73.82 o 
  12   2   7     1186.23     1225.54     77.18 o 
 -13   3   7      242.10      288.95    148.76 o 
 -11   3   7      190.17      159.58    148.76 o 
  -9   3   7       91.55       88.74    144.66 o 
  -7   3   7     3967.95     3757.89    181.57 o 
  -5   3   7     1125.06     1124.87     67.48 o 
  -3   3   7      868.03     1017.49     61.15 o 
  -1   3   7       26.23       58.66     77.27 o 
   1   3   7     1647.13     1793.72    156.41 o 
   3   3   7     3396.19     3720.23    184.18 o 
   5   3   7      897.88      911.97     62.26 o 
   7   3   7     3032.91     3124.80    145.78 o 
   9   3   7     1068.65     1208.76     90.97 o 
  11   3   7      777.22      843.37     67.86 o 
  13   3   7      760.37      789.31     74.57 o 
 -12   4   7       33.53     -163.31    163.31 o 
 -10   4   7      790.94      823.61     55.93 o 
  -8   4   7     4185.45     4386.87    216.62 o 
  -6   4   7      105.01     -180.08    180.08 o 
  -4   4   7     1038.56      957.83     67.11 o 
  -2   4   7      933.85      955.97     65.99 o 
   0   4   7      116.21        8.07    151.00 o 
   2   4   7     7418.10     7483.71    263.60 o 
   4   4   7       31.60      103.28    129.38 o 
   6   4   7       97.21      215.88    151.37 o 
   8   4   7      364.31      301.26    227.06 o 
  10   4   7     2589.93     2869.40    134.22 o 
  12   4   7      469.91      460.09     61.89 o 
 -13   5   7      725.23      685.66     69.72 o 
 -11   5   7     1086.48     1149.85     68.60 o 
  -9   5   7      800.07      801.61     77.92 o 
  -7   5   7       13.90     -183.07    183.07 o 
  -5   5   7      528.05      628.99     61.52 o 
  -3   5   7     2937.03     3239.64    158.83 o 
  -1   5   7      533.70      511.64    103.84 o 
   1   5   7     1171.16     1156.25    177.47 o 
   3   5   7     3730.39     3410.40    156.97 o 
   5   5   7       81.32       44.37    173.00 o 
   7   5   7      300.92      311.32    170.39 o 
   9   5   7     1980.65     1891.81     94.70 o 
  11   5   7        0.26     -153.98    153.98 o 
 -12   6   7       12.58       -2.24    124.16 o 
 -10   6   7      177.27      164.05    108.87 o 
  -8   6   7       28.40      177.10    138.70 o 
  -6   6   7      865.21      813.54     77.92 o 
  -4   6   7      194.36       34.67    153.98 o 
  -2   6   7     2482.87     2685.22    125.28 o 
   0   6   7       98.90       94.60    116.84 o 
   2   6   7     2907.27     3282.51    159.58 o 
   4   6   7      124.85      321.39    165.92 o 
   6   6   7     2086.50     2379.11    118.94 o 
   8   6   7        6.89      107.01     63.01 o 
  10   6   7      177.38        2.24    151.75 o 
 -11   7   7      298.06      341.52     56.30 o 
  -9   7   7     1462.22     1401.15     83.14 o 
  -7   7   7      407.54      432.50     50.71 o 
  -5   7   7       18.61      -24.23    175.61 o 
  -3   7   7     1680.61     1693.45    103.65 o 
  -1   7   7     6200.54     7004.15    494.20 o 
   1   7   7      420.14      419.13    170.76 o 
   3   7   7     1576.37     1700.54    103.65 o 
   5   7   7      761.94      755.01     83.14 o 
   7   7   7      398.04      360.17     52.57 o 
   9   7   7      173.83      126.77    173.74 o 
 -10   8   7       76.85       14.17    140.56 o 
  -8   8   7      414.67      538.76     54.81 o 
  -6   8   7     2405.67     2243.40    105.51 o 
  -4   8   7     8491.76     9029.89    434.36 o 
  -2   8   7     6571.98     7585.87    310.95 o 
   0   8   7      290.68      215.16     65.95 o 
   2   8   7      968.59      932.48     85.38 o 
   4   8   7      507.60      595.06     59.65 o 
   6   8   7     1879.18     1735.96     83.14 o 
   8   8   7       29.70       53.32    129.75 o 
  -9   9   7     1300.42     1037.25     88.36 o 
  -7   9   7       46.28       19.76    123.04 o 
  -5   9   7       47.81      133.85    123.41 o 
  -3   9   7        4.35      -63.76    132.36 o 
  -1   9   7     3606.94     3902.80    135.72 o 
   1   9   7       36.97       27.17    117.82 o 
   3   9   7     3827.97     3473.78    173.74 o 
   5   9   7     1105.46     1018.23     75.69 o 
   7   9   7     1173.65     1200.93     78.30 o 
  -6  10   7     1711.03     1634.92     98.80 o 
  -4  10   7     2558.51     2663.22    123.78 o 
  -2  10   7     1603.87     1551.40     90.60 o 
   0  10   7       99.67       57.09    107.77 o 
   2  10   7     1174.86     1240.45     79.79 o 
   4  10   7     1664.66     1558.86     87.62 o 
   6  10   7      753.03      804.60     78.67 o 
  -3  11   7      243.18       25.35    127.89 o 
  -1  11   7      442.85      526.15    216.44 o 
   1  11   7      213.43      164.51    124.95 o 
   3  11   7      162.35      255.77    200.96 o 
 -14   0   8     2882.64     2845.91    133.48 o 
 -12   0   8     5284.02     5365.21    255.02 o 
 -10   0   8      577.94      664.41     67.86 o 
  -8   0   8     4349.70     4126.26    175.98 o 
  -6   0   8     9743.21     9154.42    436.97 o 
  -4   0   8    49947.58    47572.56    906.38 o 
  -2   0   8      261.78      238.99     38.78 o 
   0   0   8    46387.58    43291.15   1181.73 o 
   2   0   8     3524.60     4125.51    187.17 o 
   4   0   8     5556.18     5872.28    246.08 o 
   6   0   8     9676.04    10715.51    515.27 o 
   8   0   8     3772.91     4102.39    196.12 o 
  10   0   8       21.99       65.25    124.16 o 
  12   0   8      175.72      209.91    142.05 o 
 -13   1   8      887.54      957.58     62.82 o 
 -11   1   8     2086.79     2133.05    110.36 o 
  -9   1   8     3011.27     2705.29    166.29 o 
  -7   1   8    13011.04    12533.31    395.01 o 
  -5   1   8     4297.31     4102.72    223.89 o 
  -3   1   8     8847.01     8544.57    302.19 o 
  -1   1   8    61176.94    57116.52   1046.22 o 
   1   1   8     4964.90     6260.49    144.82 o 
   3   1   8     9278.35    10209.81    489.36 o 
   5   1   8      379.56      450.95     52.76 o 
   7   1   8    15087.45    15823.51    476.31 o 
   9   1   8      421.40      218.42    158.42 o 
  11   1   8     2935.84     3127.01    160.51 o 
  13   1   8      245.17      -12.20    130.91 o 
 -14   2   8     1492.44     1602.85     90.97 o 
 -12   2   8     3325.29     3451.78    150.26 o 
 -10   2   8      912.90      730.40     78.67 o 
  -8   2   8    22602.22    21824.38    760.60 o 
  -6   2   8      966.85      985.80     67.48 o 
  -4   2   8     8472.46     8177.57    298.27 o 
  -2   2   8     4028.22     4668.74    218.11 o 
   0   2   8    11714.65    10547.53    528.32 o 
   2   2   8      347.30      370.23     46.98 o 
   4   2   8     8157.90     8733.48    414.97 o 
   6   2   8      630.41      711.38     62.64 o 
   8   2   8     3331.91     3698.60    169.64 o 
  10   2   8     1429.42     1579.74     78.30 o 
  12   2   8       17.05      186.05    138.32 o 
 -13   3   8       39.35       99.55     85.38 o 
 -11   3   8     4992.19     4913.70    231.54 o 
  -9   3   8     1703.63     1483.17     91.35 o 
  -7   3   8     1473.00     1593.16     83.89 o 
  -5   3   8     2393.99     2307.90    107.01 o 
  -3   3   8    17132.97    17877.09    611.09 o 
  -1   3   8     6226.73     6297.66    462.14 o 
   1   3   8       78.18       26.88    136.27 o 
   3   3   8    16179.08    16945.35    574.55 o 
   5   3   8     1233.55     1395.92     74.20 o 
   7   3   8     7761.09     7611.97    350.85 o 
   9   3   8     1229.14     1179.68     95.45 o 
  11   3   8     9146.61     8550.04    334.07 o 
  13   3   8       94.44     -117.07    178.22 o 
 -12   4   8      486.21      492.90     58.54 o 
 -10   4   8      504.40      513.41     52.57 o 
  -8   4   8    19486.57    18648.87    782.97 o 
  -6   4   8     1693.47     1576.38     90.23 o 
  -4   4   8     7230.80     7307.73    313.93 o 
  -2   4   8     6426.05     7401.31    298.65 o 
   0   4   8    19321.94    20315.67    647.82 o 
   2   4   8      287.37      265.84     49.96 o 
   4   4   8     8181.02     8044.09    308.71 o 
   6   4   8     3594.87     3384.67    166.29 o 
   8   4   8     1532.34     1566.31     98.06 o 
  10   4   8     4422.09     4081.14    189.40 o 
  12   4   8       31.24      -80.91    156.97 o 
 -11   5   8    10540.61    11216.62    513.78 o 
  -9   5   8     1959.17     1865.71     88.36 o 
  -7   5   8     1650.80     1572.65    100.67 o 
  -5   5   8     5422.41     5717.55    248.69 o 
  -3   5   8    24156.00    27062.08    852.69 o 
  -1   5   8     3175.33     3282.44    247.01 o 
   1   5   8     4569.27     4912.96    410.87 o 
   3   5   8    37762.14    35642.70    946.65 o 
   5   5   8     6269.67     6263.77    313.56 o 
   7   5   8     1292.69     1164.39     90.23 o 
   9   5   8      167.72      130.50    162.19 o 
  11   5   8    11688.30    12364.60    537.27 o 
 -12   6   8       69.88      175.24    115.58 o 
 -10   6   8     1322.68     1342.98     74.57 o 
  -8   6   8     4875.35     4824.96    235.26 o 
  -6   6   8     1150.23     1168.49     86.87 o 
  -4   6   8     7796.42     8644.37    379.93 o 
  -2   6   8     3525.56     3979.36    186.05 o 
   0   6   8     4381.18     4533.54    545.47 o 
   2   6   8      400.42      488.80     65.25 o 
   4   6   8    23277.79    23108.08    828.83 o 
   6   6   8     1207.47     1205.78     89.86 o 
   8   6   8      846.73      807.58     66.37 o 
  10   6   8     2181.31     2143.48     99.55 o 
 -11   7   8     4376.36     4422.67    216.25 o 
  -9   7   8      215.50      313.19     52.94 o 
  -7   7   8      368.62      208.42    155.10 o 
  -5   7   8      362.04      350.47     75.31 o 
  -3   7   8    14219.36    15401.41    743.82 o 
  -1   7   8     3126.82     3331.98    291.38 o 
   1   7   8    11921.99    12915.23    444.24 o 
   3   7   8    27330.82    25266.84    908.25 o 
   5   7   8     4424.01     4203.44    194.62 o 
   7   7   8      254.16      211.77     52.57 o 
   9   7   8        8.28     -151.00    151.00 o 
 -10   8   8      578.82      421.69     68.98 o 
  -8   8   8     3722.66     3720.98    168.90 o 
  -6   8   8      710.89      707.28     62.64 o 
  -4   8   8     2879.84     3501.74    165.54 o 
  -2   8   8      308.26       67.48    221.84 o 
   0   8   8     8073.42     7981.42    869.66 o 
   2   8   8       76.28      220.72    177.85 o 
   4   8   8     2369.92     2262.41    108.50 o 
   6   8   8     1212.58     1099.89     72.33 o 
   8   8   8     1321.99     1227.40     79.79 o 
  -9   9   8      289.56      401.92     60.40 o 
  -7   9   8      884.68      982.07     73.82 o 
  -5   9   8      926.56     1082.36     73.82 o 
  -3   9   8     1828.53     2007.39     98.43 o 
  -1   9   8     1232.77     1308.71     64.87 o 
   1   9   8      746.36      801.19     46.98 o 
   3   9   8     2147.96     2125.58    102.53 o 
   5   9   8     1221.33     1135.31     75.69 o 
   7   9   8     3191.89     3029.35    145.78 o 
  -6  10   8      510.69      586.48     68.98 o 
  -4  10   8     1235.20     1116.67     88.36 o 
  -2  10   8       30.51     -153.61    177.10 o 
   0  10   8     3722.64     3774.58    291.94 o 
   2  10   8      674.79      746.06     69.72 o 
   4  10   8      542.52      394.84    208.05 o 
   6  10   8      420.32      216.62    189.40 o 
  -3  11   8      123.97      326.24    166.66 o 
  -1  11   8     2881.88     2647.75     87.78 o 
   1  11   8      319.39      347.37    112.60 o 
   3  11   8      257.95       39.15    226.69 o 
 -13   1   9      163.87      120.94     45.80 o 
 -11   1   9       32.78      -81.67     81.67 o 
  -9   1   9     1612.65     1600.89     69.68 o 
  -7   1   9      340.85      348.26     51.27 o 
  -5   1   9      302.40      327.09     38.32 o 
  -3   1   9      662.75      742.45     36.89 o 
  -1   1   9     7967.24     8018.07    338.07 o 
   1   1   9     1507.73     1601.07     82.10 o 
   3   1   9      224.28      272.11    137.58 o 
   5   1   9     4959.80     5630.05    190.50 o 
   7   1   9      218.79      289.18     55.31 o 
   9   1   9        5.59      153.40     91.86 o 
  11   1   9      118.15      122.80    103.96 o 
  13   1   9      138.68      246.95    109.41 o 
 -12   2   9       59.53      126.39     98.80 o 
 -10   2   9       25.00      167.03    129.75 o 
  -8   2   9       54.91      156.59    157.34 o 
  -6   2   9        0.48      -80.16     96.57 o 
  -4   2   9      331.87      455.24     54.06 o 
  -2   2   9        5.23        2.98    146.53 o 
   0   2   9    10657.56    10671.46    329.97 o 
   2   2   9       86.68      120.43    119.31 o 
   4   2   9    23916.38    24627.04    722.94 o 
   6   2   9     1478.78     1631.93     84.26 o 
   8   2   9     1571.32     1454.83     96.94 o 
  10   2   9     2018.73     2141.98    101.79 o 
  12   2   9      702.28      300.88    189.03 o 
 -13   3   9      516.54      465.68     57.42 o 
 -11   3   9      321.38      268.07     52.57 o 
  -9   3   9     5733.45     5723.52    260.24 o 
  -7   3   9     3478.50     3349.25    166.29 o 
  -5   3   9     4888.56     5464.02    268.45 o 
  -3   3   9     1780.84     1525.67     79.42 o 
  -1   3   9      835.32      991.40     73.82 o 
   1   3   9     5139.70     5397.03    453.75 o 
   3   3   9     1879.78     2055.11    100.29 o 
   5   3   9     9574.20     9107.82    345.25 o 
   7   3   9      577.32      713.99     80.16 o 
   9   3   9     1480.54     1492.12     74.94 o 
  11   3   9      489.70      484.70     63.01 o 
 -12   4   9      116.98      168.53     93.58 o 
 -10   4   9      686.40      620.04     57.05 o 
  -8   4   9       32.83      126.02    162.19 o 
  -6   4   9     1710.55     1589.06     89.86 o 
  -4   4   9       34.16      140.56    106.63 o 
  -2   4   9      287.92      251.67     52.20 o 
   0   4   9     3730.41     4695.95    292.68 o 
   2   4   9      815.72      932.11     69.35 o 
   4   4   9      204.88      -22.37    158.09 o 
   6   4   9     1276.42     1375.05     87.99 o 
   8   4   9      669.92      379.18    277.02 o 
  10   4   9      631.59      621.53     59.28 o 
  12   4   9     1199.56     1084.60     87.99 o 
 -11   5   9      160.30      270.68     49.22 o 
  -9   5   9     1142.23     1114.43     66.74 o 
  -7   5   9      752.05      668.14     76.81 o 
  -5   5   9     5481.80     5547.91    248.69 o 
  -3   5   9      379.58      325.12    162.56 o 
  -1   5   9     2604.77     2520.81    263.97 o 
   1   5   9     1345.51     1267.64     81.65 o 
   3   5   9      720.06      633.46     68.98 o 
   5   5   9      459.13      111.48    227.43 o 
   7   5   9        5.96      -29.83    188.66 o 
   9   5   9      488.63      516.76     57.42 o 
  11   5   9      208.34      314.31     56.67 o 
 -12   6   9        9.32      157.34    115.58 o 
 -10   6   9       52.71      207.30    128.63 o 
  -8   6   9       58.85       80.53    124.53 o 
  -6   6   9     1443.64     1435.82    101.79 o 
  -4   6   9      449.11      517.13     71.59 o 
  -2   6   9      839.36      992.88     87.25 o 
   0   6   9       50.62      119.69     80.91 o 
   2   6   9      478.76      632.34     71.21 o 
   4   6   9      190.38        6.34    155.48 o 
   6   6   9      670.96      758.74     79.04 o 
   8   6   9        1.32       97.68    127.89 o 
  10   6   9       11.07      -75.31    147.65 o 
 -11   7   9       11.94     -147.65    194.62 o 
  -9   7   9       26.82       38.40    119.68 o 
  -7   7   9      345.99      373.22     53.69 o 
  -5   7   9     7963.41     8459.81    414.60 o 
  -3   7   9      121.45      176.35    162.56 o 
  -1   7   9     1267.00     1352.01    155.48 o 
   1   7   9     1924.10     2060.08    172.25 o 
   3   7   9      454.93      508.19     77.92 o 
   5   7   9       53.16      124.16    109.62 o 
   7   7   9       69.19       61.89     66.74 o 
   9   7   9     1296.22     1406.74     82.77 o 
 -10   8   9        0.66       13.42    148.76 o 
  -8   8   9        0.28      -45.86    129.75 o 
  -6   8   9     1867.31     2012.24    100.67 o 
  -4   8   9       54.56      160.70    127.89 o 
  -2   8   9        1.04      -65.99    201.34 o 
   0   8   9      188.18      -81.70    166.27 o 
   2   8   9      955.44      894.82     65.99 o 
   4   8   9      307.21      148.76    153.61 o 
   6   8   9       36.01      -32.81    143.17 o 
   8   8   9      649.63      620.41     60.03 o 
  -7   9   9      100.00      230.79    157.34 o 
  -5   9   9     7932.40     7715.62    323.26 o 
  -3   9   9      992.25     1102.50     73.45 o 
  -1   9   9     1474.92     1456.09    174.49 o 
   1   9   9     3001.73     3113.72    276.46 o 
   3   9   9     1095.57     1030.91     75.31 o 
   5   9   9      311.09      328.85     59.28 o 
   7   9   9      797.04      734.13     73.82 o 
  -6  10   9     2346.35     2562.18    123.78 o 
  -4  10   9       86.72      175.61    146.15 o 
  -2  10   9     1157.38     1216.21     80.91 o 
   0  10   9        1.36       64.95    107.85 o 
   2  10   9      934.25      924.65     78.30 o 
   4  10   9      126.58      208.42    180.08 o 
  -3  11   9      594.57      675.96     82.40 o 
  -1  11   9       31.09      129.13     79.74 o 
   1  11   9      222.77      322.85     74.01 o 
 -12   0  10     1633.91     1595.02     83.52 o 
 -10   0  10      305.28      443.68     66.74 o 
  -8   0  10    12067.06    11723.68    453.38 o 
  -6   0  10      619.77      598.41     54.44 o 
  -4   0  10    63056.25    58824.22   1112.94 o 
  -2   0  10    15958.00    15190.75    526.45 o 
   0   0  10    31527.66    31316.60    531.50 o 
   2   0  10    44692.34    46607.65    960.82 o 
   4   0  10     8660.42     8707.75    325.12 o 
   6   0  10     7187.14     7793.91    352.71 o 
   8   0  10     5606.23     5435.68    239.37 o 
  10   0  10     9379.84     9856.48    492.53 o 
  12   0  10      437.93      270.68    196.49 o 
 -13   1  10      422.86      239.39    125.43 o 
 -11   1  10     2546.18     2820.07     92.76 o 
  -9   1  10      435.13      472.55     45.91 o 
  -7   1  10     4705.60     4694.24    150.60 o 
  -5   1  10    13436.90    13256.47    394.43 o 
  -3   1  10     5898.20     5699.96    172.65 o 
  -1   1  10    12129.13    12767.44    268.80 o 
   1   1  10     3129.70     2789.19    157.63 o 
   3   1  10    33903.29    34560.44    621.09 o 
   5   1  10     1424.96     1419.73     60.76 o 
   7   1  10     4474.71     5050.77    170.63 o 
   9   1  10     1393.73     1537.35     94.70 o 
  11   1  10     3155.59     3272.79    135.90 o 
 -12   2  10     3758.68     3860.42    180.83 o 
 -10   2  10      153.93      218.49     42.13 o 
  -8   2  10     7521.48     7298.03    358.68 o 
  -6   2  10      103.47       13.05    136.09 o 
  -4   2  10    17631.82    16085.58    649.87 o 
  -2   2  10     2707.67     2744.50    123.04 o 
   0   2  10    19241.42    20422.62    445.87 o 
   2   2  10      566.31      495.14     59.28 o 
   4   2  10    11439.30    11561.50    543.23 o 
   6   2  10      130.33      -67.48    139.44 o 
   8   2  10     4076.33     4100.53    202.83 o 
  10   2  10     4447.21     4394.33    200.96 o 
  12   2  10      295.11      316.92     59.65 o 
 -13   3  10      128.83      145.41    122.29 o 
 -11   3  10     2892.04     2979.02    133.85 o 
  -9   3  10     1234.32     1149.48     86.50 o 
  -7   3  10     4973.35     5010.64    215.50 o 
  -5   3  10     1782.21     1663.63     90.60 o 
  -3   3  10     1579.75     1408.97     81.28 o 
  -1   3  10    15972.63    15792.13   1488.39 o 
   1   3  10     1218.17     1317.59     94.14 o 
   3   3  10    14376.01    13878.72    569.70 o 
   5   3  10      873.79      719.96     78.30 o 
   7   3  10    11456.42    11777.37    442.94 o 
   9   3  10       11.70       30.20     65.99 o 
  11   3  10     5612.58     5636.64    240.11 o 
 -12   4  10      798.60      639.05     67.11 o 
 -10   4  10       68.08      156.59    103.65 o 
  -8   4  10    23907.61    23752.35    947.39 o 
  -6   4  10     2657.55     2589.02    126.77 o 
  -4   4  10     5369.10     5224.65    242.35 o 
  -2   4  10     9807.91    10076.09    388.88 o 
   0   4  10     5577.93     5477.18    461.39 o 
   2   4  10       40.49      -14.91    129.38 o 
   4   4  10    13068.91    11581.63    579.03 o 
   6   4  10     2802.24     2768.36    138.70 o 
   8   4  10     1594.90     1622.24     80.53 o 
  10   4  10      412.42      363.15     61.52 o 
 -11   5  10      226.16       22.00    155.85 o 
  -9   5  10     4470.72     4403.28    187.54 o 
  -7   5  10     5693.49     5922.62    294.17 o 
  -5   5  10       55.04       96.57     69.35 o 
  -3   5  10     1455.96     1520.83     94.70 o 
  -1   5  10    10918.73    11795.93    435.48 o 
   1   5  10      220.77      251.56    126.78 o 
   3   5  10     8497.24     8629.83    343.02 o 
   5   5  10       56.05      230.79    145.04 o 
   7   5  10     9134.83     9012.37    429.14 o 
   9   5  10       74.13      -10.81    137.21 o 
  11   5  10     3836.34     4169.13    179.34 o 
 -10   6  10      971.65      937.70     72.70 o 
  -8   6  10    14476.97    14511.43    576.04 o 
  -6   6  10     1806.36     1917.53    116.70 o 
  -4   6  10     1847.82     1941.39    108.87 o 
  -2   6  10      461.90      720.33     79.79 o 
   0   6  10    21785.28    22277.04   1688.42 o 
   2   6  10     4847.55     4629.97    225.94 o 
   4   6  10     5945.06     5566.92    258.38 o 
   6   6  10     6034.43     5811.14    247.94 o 
   8   6  10      234.30      125.65    158.09 o 
  10   6  10      867.23      805.34     75.69 o 
  -9   7  10     1547.46     1533.13     85.01 o 
  -7   7  10     6602.78     6616.10    291.56 o 
  -5   7  10      111.84      102.53    232.28 o 
  -3   7  10      614.10      668.14     85.75 o 
  -1   7  10     6304.02     6926.40   1253.31 o 
   1   7  10      146.07      242.71    121.96 o 
   3   7  10     5433.29     5133.68    227.43 o 
   5   7  10      234.63      229.67    148.02 o 
   7   7  10      978.12     1037.62     70.47 o 
   9   7  10      401.89      315.05     59.28 o 
  -8   8  10     4374.26     4495.37    210.66 o 
  -6   8  10      473.21      487.68     62.26 o 
  -4   8  10     4407.20     4643.76    205.44 o 
  -2   8  10      397.49      334.07     60.40 o 
   0   8  10     2455.59     2406.96    183.07 o 
   2   8  10       60.81      -81.28    136.83 o 
   4   8  10     2316.27     2429.45    108.50 o 
   6   8  10     1820.20     1717.32     82.40 o 
   8   8  10     1033.57      918.69     76.06 o 
  -7   9  10     1359.71     1326.95     87.62 o 
  -5   9  10      595.46      577.91     71.96 o 
  -3   9  10     1275.02     1331.42     81.65 o 
  -1   9  10     1329.22     1369.97     74.57 o 
   1   9  10      302.32      333.39     44.16 o 
   3   9  10     3745.31     3468.19    165.92 o 
   5   9  10      401.87      431.38     63.01 o 
   7   9  10     4271.58     3851.47    176.35 o 
  -6  10  10       16.45       38.40    159.58 o 
  -4  10  10     2380.78     2722.13    127.89 o 
  -2  10  10      430.33      467.92     60.77 o 
   0  10  10      954.46     1149.88     64.87 o 
   2  10  10     1035.25      843.74     78.30 o 
   4  10  10     1337.35     1255.74     83.14 o 
 -13   1  11      327.97      391.60     53.88 o 
 -11   1  11      337.40      339.44     36.92 o 
  -9   1  11       73.82      137.71    110.16 o 
  -7   1  11      284.66      213.57    145.97 o 
  -5   1  11     2157.38     2293.36     75.53 o 
  -3   1  11     3067.64     2667.70     99.18 o 
  -1   1  11       54.54      100.13     63.52 o 
   1   1  11     4269.39     4042.36     91.70 o 
   3   1  11     8128.02     8518.96    479.48 o 
   5   1  11     1997.23     2152.79    167.78 o 
   7   1  11      703.45      678.33     60.03 o 
   9   1  11      433.77      477.05     49.40 o 
  11   1  11        0.92      -11.02    105.51 o 
 -12   2  11       22.27      -83.89    126.02 o 
 -10   2  11       13.16     -105.89    118.56 o 
  -8   2  11     4789.16     4781.71    239.74 o 
  -6   2  11      164.86      210.28    123.41 o 
  -4   2  11     4660.13     4625.49    209.17 o 
  -2   2  11      130.56      195.37    134.60 o 
   0   2  11     4413.80     4555.69    138.69 o 
   2   2  11     2384.27     2508.86    120.43 o 
   4   2  11     1548.94     1573.40     87.99 o 
   6   2  11      776.07      749.79     79.42 o 
   8   2  11      503.84      681.56     78.67 o 
  10   2  11        1.88       57.42    118.94 o 
  12   2  11       11.87     -152.49    152.49 o 
 -13   3  11     1162.02     1151.34     75.69 o 
 -11   3  11     1528.54     1430.97     79.42 o 
  -9   3  11      569.67      563.37     76.06 o 
  -7   3  11     4676.34     4952.10    247.20 o 
  -5   3  11     2180.29     1982.41     98.80 o 
  -3   3  11     2903.37     3067.01    140.93 o 
  -1   3  11      685.06      565.85     46.26 o 
   1   3  11      512.31      504.14     45.31 o 
   3   3  11     4727.44     4419.68    202.45 o 
   5   3  11       54.71      137.58    144.29 o 
   7   3  11     2095.03     2063.69    112.60 o 
   9   3  11        0.19      -13.05    140.93 o 
  11   3  11      275.05      205.06    200.22 o 
 -12   4  11       18.10      -31.32    140.56 o 
 -10   4  11        6.69      -38.40    112.60 o 
  -8   4  11      427.82      432.87    226.69 o 
  -6   4  11      508.31      514.90     68.60 o 
  -4   4  11     1486.16     1674.81     91.72 o 
  -2   4  11      488.48      256.89    243.09 o 
   0   4  11      370.08      428.90    101.60 o 
   2   4  11      744.69      658.07     71.96 o 
   4   4  11      222.82      223.33    186.05 o 
   6   4  11      943.42     1042.10     80.53 o 
   8   4  11      615.54      665.53     61.52 o 
  10   4  11     1183.49     1007.80     79.79 o 
 -11   5  11      134.23      -43.62    167.41 o 
  -9   5  11       22.40       95.82    105.51 o 
  -7   5  11      198.82      117.45    164.80 o 
  -5   5  11       44.15       39.15    186.42 o 
  -3   5  11      522.18      366.50    185.30 o 
  -1   5  11      755.44      815.37    174.30 o 
   1   5  11     3389.59     3566.47    184.74 o 
   3   5  11       94.44      -82.03    181.95 o 
   5   5  11     1687.29     1583.84    106.63 o 
   7   5  11      104.71      166.29    146.15 o 
   9   5  11        3.11      -20.88    159.58 o 
 -10   6  11     1398.97     1567.81     85.38 o 
  -8   6  11        0.34       34.67    124.16 o 
  -6   6  11      144.43      260.24    184.93 o 
  -4   6  11        7.42      -20.88    170.39 o 
  -2   6  11      323.21      300.14    192.76 o 
   0   6  11      789.05      746.30     60.78 o 
   2   6  11       63.03      -83.89    180.08 o 
   4   6  11      260.54      254.28     71.59 o 
   6   6  11       30.06      162.19    117.45 o 
   8   6  11      552.16      226.69    197.61 o 
  10   6  11       12.05        8.20    155.10 o 
  -9   7  11      980.46      902.65     84.64 o 
  -7   7  11      771.69      783.72     67.11 o 
  -5   7  11      260.15      206.56     56.30 o 
  -3   7  11     3110.19     3119.58    156.59 o 
  -1   7  11      966.04      937.33    107.57 o 
   1   7  11      197.49      153.65    142.42 o 
   3   7  11      655.80      594.68     55.55 o 
   5   7  11      422.78      184.18    158.83 o 
   7   7  11     1234.55     1137.54     73.45 o 
   9   7  11      883.58      867.23     74.57 o 
  -8   8  11        2.49      -34.30    153.24 o 
  -6   8  11       52.56     -169.64    169.64 o 
  -4   8  11      932.30      923.91     75.31 o 
  -2   8  11     1089.68     1127.48     80.16 o 
   0   8  11     1030.25     1116.90     53.35 o 
   2   8  11      814.90      860.52     65.62 o 
   4   8  11     1065.90      959.70     70.84 o 
   6   8  11      505.23      473.51     61.89 o 
   8   8  11       63.63      -23.49    173.74 o 
  -7   9  11     2226.50     2140.12    107.75 o 
  -5   9  11      368.68      140.56    210.66 o 
  -3   9  11     2388.05     2717.65    133.11 o 
  -1   9  11      163.90      131.45     92.08 o 
   1   9  11      573.43      565.36     61.52 o 
   3   9  11       71.96       -5.59    169.64 o 
   5   9  11      305.71      239.37    124.16 o 
  -4  10  11      373.34      514.52     65.25 o 
  -2  10  11      824.57      932.48     80.53 o 
   0  10  11       64.76      118.79    114.77 o 
   2  10  11      498.53      309.46    159.95 o 
   4  10  11      590.36      687.15     72.70 o 
 -12   0  12     3665.80     3847.74    191.27 o 
 -10   0  12     4065.41     3672.51    183.81 o 
  -8   0  12     4559.64     4542.35    207.30 o 
  -6   0  12    21713.13    20541.05    764.70 o 
  -4   0  12    51266.79    47835.04   1107.34 o 
  -2   0  12    15414.03    15163.91    576.42 o 
   0   0  12     2703.57     2412.94     79.88 o 
   2   0  12       33.23      126.77    104.77 o 
   4   0  12    29704.28    30295.01    934.72 o 
   6   0  12     3132.38     3322.03    148.76 o 
   8   0  12       74.51      296.78    162.93 o 
  10   0  12     3380.45     3531.94    159.95 o 
  12   0  12      234.59      153.98    181.57 o 
 -13   1  12      247.83      286.60     76.17 o 
 -11   1  12     1900.24     2129.97     87.22 o 
  -9   1  12     1670.73     1700.72    135.90 o 
  -7   1  12     1697.44     1640.73     62.64 o 
  -5   1  12      885.84      803.68     48.69 o 
  -3   1  12    13452.35    12477.25    409.38 o 
  -1   1  12     5029.53     4545.10     98.91 o 
   1   1  12       41.94       93.05     71.76 o 
   3   1  12    32955.01    35153.30   2419.38 o 
   5   1  12     1544.55     1693.18     69.81 o 
   7   1  12     1509.35     1659.62     73.78 o 
   9   1  12      161.64       99.32    106.51 o 
  11   1  12     6346.26     6861.33    487.87 o 
 -12   2  12     1022.11      881.03     98.43 o 
 -10   2  12      628.36      571.94     75.69 o 
  -8   2  12     5581.76     5450.22    248.69 o 
  -6   2  12     1878.72     1806.43    101.41 o 
  -4   2  12    30398.60    28654.49    920.18 o 
  -2   2  12       95.08      139.07    124.53 o 
   0   2  12     2581.15     2393.00     77.61 o 
   2   2  12     1581.85     1642.00     86.87 o 
   4   2  12    26215.57    24743.00    847.47 o 
   6   2  12      417.50      369.86     75.69 o 
   8   2  12       86.21      199.84    131.24 o 
  10   2  12     1707.69     1743.42     90.60 o 
 -11   3  12     4458.70     4663.52    212.15 o 
  -9   3  12       32.01      203.57    124.53 o 
  -7   3  12      244.63      388.88     63.01 o 
  -5   3  12    13053.84    13674.40    480.60 o 
  -3   3  12     4150.37     4378.67    189.40 o 
  -1   3  12      799.60      825.21     49.14 o 
   1   3  12       27.03      175.57    102.35 o 
   3   3  12    23582.88    23517.09    828.46 o 
   5   3  12       36.21      137.95    183.81 o 
   7   3  12     4377.38     5078.87    224.82 o 
   9   3  12       29.55       71.21    127.51 o 
  11   3  12     3478.92     3568.11    176.35 o 
 -12   4  12     4073.13     4282.10    190.15 o 
 -10   4  12      327.80      178.22    153.61 o 
  -8   4  12     9702.78     9529.13    470.53 o 
  -6   4  12      508.68      661.05     76.81 o 
  -4   4  12     4823.37     4887.60    241.60 o 
  -2   4  12     1318.35     1348.95     96.57 o 
   0   4  12     9990.25    10181.97    674.10 o 
   2   4  12       50.07      295.29    162.19 o 
   4   4  12     7496.38     7651.86    356.07 o 
   6   4  12      267.83     -266.96    266.96 o 
   8   4  12     5113.35     5055.01    247.94 o 
  10   4  12      315.12      216.62     59.65 o 
 -11   5  12     2413.10     2504.76    118.19 o 
  -9   5  12       45.24      -85.38    129.38 o 
  -7   5  12     6280.63     6102.70    275.16 o 
  -5   5  12     5789.75     5876.01    287.09 o 
  -3   5  12      847.39      375.45    243.09 o 
  -1   5  12     1029.29     1064.02    125.83 o 
   1   5  12      804.93      870.21    155.48 o 
   3   5  12    12122.86    10942.58    437.72 o 
   5   5  12      321.30      275.16    197.98 o 
   7   5  12     3286.47     3230.31    151.37 o 
   9   5  12      491.68      245.70    166.66 o 
 -10   6  12      341.05      289.33    171.88 o 
  -8   6  12     7577.67     8175.33    323.63 o 
  -6   6  12      749.61      713.99     65.62 o 
  -4   6  12     9385.71    10167.06    468.66 o 
  -2   6  12     3074.88     2935.77    146.15 o 
   0   6  12    13348.90    13980.16   1034.64 o 
   2   6  12      569.99      611.09     78.67 o 
   4   6  12       91.35      -22.37    150.26 o 
   6   6  12     3394.62     3163.57    148.02 o 
   8   6  12     2008.74     1955.19     93.58 o 
  -9   7  12      496.48      473.88     66.37 o 
  -7   7  12     1384.38     1490.25     84.64 o 
  -5   7  12     1018.30     1086.84     73.08 o 
  -3   7  12     1854.88     1677.79     85.75 o 
  -1   7  12     2878.60     2835.51    402.48 o 
   1   7  12      334.06      380.63     54.93 o 
   3   7  12      713.85      696.84     60.40 o 
   5   7  12      103.64       74.20    145.41 o 
   7   7  12     5920.68     5664.98    234.15 o 
  -8   8  12     3487.07     3576.31    174.12 o 
  -6   8  12      280.05      -75.31    194.62 o 
  -4   8  12     4412.06     4785.07    209.91 o 
  -2   8  12      118.26       99.18    183.07 o 
   0   8  12     2442.06     2612.04    161.81 o 
   2   8  12      725.34      774.40     66.74 o 
   4   8  12     1626.64     1397.04     83.89 o 
   6   8  12       10.33       50.71    146.90 o 
  -7   9  12     1360.64     1377.28     89.86 o 
  -5   9  12     1504.75     1861.61     94.33 o 
  -3   9  12      358.07      376.20    208.05 o 
  -1   9  12     2147.06     2243.28    153.61 o 
   1   9  12       69.07      160.37     97.67 o 
   3   9  12     5393.79     4801.10    227.81 o 
   5   9  12        9.03       76.81    146.53 o 
  -4  10  12     5409.14     5524.79    256.14 o 
  -2  10  12     1038.80     1023.45     86.87 o 
   0  10  12        9.55       -4.36    105.52 o 
   2  10  12       40.56      186.79    156.22 o 
 -11   1  13       53.16      110.45    203.76 o 
  -9   1  13      321.04      110.22    173.74 o 
  -7   1  13       66.70       22.61     91.86 o 
  -5   1  13       38.86       -2.27    101.65 o 
  -3   1  13       97.62      150.29     72.52 o 
  -1   1  13     1559.08     1355.01     44.45 o 
   1   1  13     7827.48     8071.99    167.50 o 
   3   1  13     1212.77     1350.94     65.33 o 
   5   1  13     2557.85     2904.75    101.49 o 
   7   1  13     1114.33      972.82     66.13 o 
   9   1  13       53.61      -44.68    110.87 o 
  11   1  13       18.91      268.58    103.96 o 
 -12   2  13     1806.86     1799.34    126.77 o 
 -10   2  13      113.33      210.66    165.92 o 
  -8   2  13      184.93      280.75     63.01 o 
  -6   2  13      959.07      812.80     87.62 o 
  -4   2  13     2114.44     2369.42    112.23 o 
  -2   2  13       55.07       86.13    174.49 o 
   0   2  13     2258.55     2315.45    147.83 o 
   2   2  13      894.99      855.68     81.65 o 
   4   2  13      300.94      369.86    206.56 o 
   6   2  13      239.02      134.97     98.80 o 
   8   2  13      257.81      281.12    143.54 o 
  10   2  13        7.66      155.10    112.97 o 
 -11   3  13       91.46      -91.35    253.16 o 
  -9   3  13     1544.23     1646.85    121.92 o 
  -7   3  13     2020.71     1907.47    116.33 o 
  -5   3  13     3773.45     3945.43    178.96 o 
  -3   3  13      765.11      751.65     75.31 o 
  -1   3  13     1032.29      914.99     56.41 o 
   1   3  13     2508.03     2713.35    151.75 o 
   3   3  13      531.96      591.33     79.04 o 
   5   3  13     1128.74     1103.62     92.09 o 
   7   3  13        6.91      -87.62    148.39 o 
   9   3  13     1215.15     1424.26     79.42 o 
  11   3  13      920.03      957.46     80.16 o 
 -12   4  13      221.04     -127.89    222.59 o 
 -10   4  13      771.57      873.57     91.72 o 
  -8   4  13      583.07      444.06     89.48 o 
  -6   4  13     2678.37     2624.82    130.12 o 
  -4   4  13      170.83      146.90    161.81 o 
  -2   4  13     1047.89     1187.88     88.74 o 
   0   4  13      374.61      526.05    158.27 o 
   2   4  13     1063.21     1067.82     86.87 o 
   4   4  13      298.57      162.93    155.85 o 
   6   4  13     2353.23     2356.00    108.12 o 
   8   4  13      723.37      820.63     65.62 o 
  10   4  13       72.82       -5.22    184.93 o 
 -11   5  13      189.99       58.16    212.52 o 
  -9   5  13       94.55      -65.25    180.83 o 
  -7   5  13     2646.33     2605.06    133.48 o 
  -5   5  13      662.27      307.22    283.36 o 
  -3   5  13     1128.26     1084.97     90.23 o 
  -1   5  13      229.34      193.51    177.47 o 
   1   5  13     4571.96     4317.02    365.76 o 
   3   5  13      160.91      176.73    182.32 o 
   5   5  13     1390.09     1244.18     71.59 o 
   7   5  13      849.31      882.15     71.21 o 
   9   5  13     3393.08     3534.55    170.02 o 
 -10   6  13      491.69      321.76    270.68 o 
  -8   6  13      111.02      283.36    154.73 o 
  -6   6  13      285.68      284.85     87.25 o 
  -4   6  13     1321.10     1158.80    104.40 o 
  -2   6  13      338.00      410.87     72.33 o 
   0   6  13      431.99      356.10    158.14 o 
   2   6  13      227.16      391.49     71.21 o 
   4   6  13      306.16      291.56    157.71 o 
   6   6  13      119.28      179.71     52.57 o 
   8   6  13        0.37      -64.50    168.90 o 
  -9   7  13      374.34      466.43    287.09 o 
  -7   7  13       95.15      -26.84    196.49 o 
  -5   7  13      508.50      344.51    221.47 o 
  -3   7  13     1983.44     2103.95    132.73 o 
  -1   7  13        1.02      -29.78    105.74 o 
   1   7  13      368.43      314.58    132.90 o 
   3   7  13       79.25      -29.45    133.11 o 
   5   7  13     1515.72     1524.56     83.14 o 
   7   7  13      618.89      245.70    243.47 o 
  -8   8  13      778.86      734.87    113.34 o 
  -6   8  13      200.06       86.50    276.28 o 
  -4   8  13     1589.51     1773.62    127.89 o 
  -2   8  13     4984.67     5261.94    249.43 o 
   0   8  13        0.49     -147.16    261.18 o 
   2   8  13       63.71      128.26    161.07 o 
   4   8  13      627.62      603.63     67.86 o 
   6   8  13      203.16       23.12    204.32 o 
  -5   9  13      410.94      281.12    308.34 o 
  -3   9  13     2520.86     2765.01    168.15 o 
  -1   9  13      231.36      113.84    166.14 o 
   1   9  13      146.61      148.56    114.26 o 
   3   9  13       13.21      -57.79    153.24 o 
  -2  10  13      750.30      170.39    369.11 o 
   0  10  13        5.23       20.88    128.81 o 
 -12   0  14     1308.04     1332.17    119.68 o 
 -10   0  14      281.31      312.07    173.00 o 
  -8   0  14     5667.07     6203.37    291.19 o 
  -6   0  14      559.03      476.49     64.13 o 
  -4   0  14    13208.95    12992.10    615.56 o 
  -2   0  14      495.74      528.32     63.01 o 
   0   0  14     2189.65     1912.10     69.50 o 
   2   0  14      668.67      744.57     77.92 o 
   4   0  14    12098.81    11892.58    467.55 o 
   6   0  14     7998.52     8390.09    414.23 o 
   8   0  14      144.89      165.92    145.41 o 
  10   0  14      985.70      911.23     82.77 o 
 -11   1  14      780.56      876.90    210.84 o 
  -9   1  14     2703.45     2507.73     91.35 o 
  -7   1  14     7426.85     7452.98    325.86 o 
  -5   1  14     1904.45     1713.52    140.93 o 
  -3   1  14      724.21      548.99    181.76 o 
  -1   1  14    22548.74    22038.17    398.41 o 
   1   1  14      781.86      779.03     42.56 o 
   3   1  14     1054.01     1109.07     64.86 o 
   5   1  14      433.56      619.06    206.00 o 
   7   1  14    17448.49    18104.91    448.29 o 
   9   1  14       57.86       -1.49    112.10 o 
 -12   2  14     2347.99     2515.95    137.58 o 
 -10   2  14      613.99      554.05     86.50 o 
  -8   2  14     6346.37     6372.26    301.63 o 
  -6   2  14     3652.78     3454.02    172.63 o 
  -4   2  14    10811.65     9719.28    427.28 o 
  -2   2  14     2796.69     2710.94    127.89 o 
   0   2  14     4479.54     4015.50    137.02 o 
   2   2  14      164.53      289.33    171.88 o 
   4   2  14     5089.51     4789.17    214.76 o 
   6   2  14     1563.01     1835.88    112.60 o 
   8   2  14     2284.92     2302.68    113.72 o 
  10   2  14     1493.31     1522.32     92.47 o 
 -11   3  14     1360.65     1662.51    113.34 o 
  -9   3  14     4460.19     5044.94    231.91 o 
  -7   3  14     1616.12     1728.50    109.62 o 
  -5   3  14     1130.77     1210.62     93.96 o 
  -3   3  14      192.95      202.45    181.95 o 
  -1   3  14     6897.30     6874.40    221.59 o 
   1   3  14     4061.55     4142.26    135.15 o 
   3   3  14     2796.45     2848.52    136.09 o 
   5   3  14      211.24      313.56     70.09 o 
   7   3  14     7721.37     7731.28    303.87 o 
   9   3  14      863.82      938.45     73.82 o 
 -10   4  14      118.44     -123.78    219.23 o 
  -8   4  14     2136.14     2102.09    147.27 o 
  -6   4  14     1284.32     1289.66    107.38 o 
  -4   4  14    12623.72    12757.20    522.35 o 
  -2   4  14      872.74      858.66     88.36 o 
   0   4  14     7020.18     6716.30    209.62 o 
   2   4  14     2316.80     2254.21    109.24 o 
   4   4  14     4885.83     4981.56    229.30 o 
   6   4  14      252.53      256.89     56.30 o 
   8   4  14     1167.24     1168.12     75.69 o 
  10   4  14     4533.61     4567.33    227.43 o 
  -9   5  14      647.22      756.50     94.33 o 
  -7   5  14      148.26       65.62    160.32 o 
  -5   5  14     3763.60     3824.25    180.08 o 
  -3   5  14     5148.68     4991.25    246.82 o 
  -1   5  14     3170.74     3280.94    262.85 o 
   1   5  14      388.19      306.67    134.20 o 
   3   5  14     4939.91     4585.60    225.57 o 
   5   5  14      475.12      381.79     58.54 o 
   7   5  14     3770.36     3369.01    167.41 o 
   9   5  14     1056.04      892.21     80.16 o 
 -10   6  14      453.42      383.28    288.58 o 
  -8   6  14     1152.95     1071.55    111.11 o 
  -6   6  14       31.88     -155.85    203.57 o 
  -4   6  14    17315.00    18267.83    655.46 o 
  -2   6  14       50.07     -109.24    213.27 o 
   0   6  14      649.56      655.90     86.87 o 
   2   6  14     7280.29     7136.22    271.06 o 
   4   6  14      218.45      172.63    152.87 o 
   6   6  14       62.95      108.87    131.61 o 
   8   6  14     1865.99     1679.29    100.67 o 
  -9   7  14       47.50       26.10    186.42 o 
  -7   7  14     1878.08     1964.88    134.97 o 
  -5   7  14     2681.68     3026.00    152.87 o 
  -3   7  14     3257.35     3397.72    170.02 o 
  -1   7  14      141.85      197.99    122.63 o 
   1   7  14       49.97      144.11    110.49 o 
   3   7  14    10985.64    10439.61    491.03 o 
   5   7  14      642.99      665.90     60.77 o 
   7   7  14      842.25      954.11     80.53 o 
  -6   8  14       22.92     -194.62    266.21 o 
  -4   8  14     7122.36     8520.59    409.75 o 
  -2   8  14      111.81      141.31    144.66 o 
   0   8  14     1966.95     1809.18     88.55 o 
   2   8  14      534.27      477.99     64.13 o 
   4   8  14     1095.97     1041.35     74.94 o 
  -5   9  14     1155.24     1395.18    126.39 o 
  -3   9  14       30.69     -290.44    290.44 o 
  -1   9  14     5043.38     5378.80    312.44 o 
   1   9  14      486.01      565.10     67.11 o 
   3   9  14      262.94      332.58     62.26 o 
 -11   1  15      224.72      346.83     58.11 o 
  -9   1  15      303.77      345.68    115.02 o 
  -7   1  15       49.79      138.56     85.03 o 
  -5   1  15      492.80      464.76     45.96 o 
  -3   1  15     2980.83     2993.65    100.86 o 
  -1   1  15     1149.55     1231.47     59.47 o 
   1   1  15      358.18      391.60     35.71 o 
   3   1  15     1722.50     1803.60    115.21 o 
   5   1  15       83.75      165.20    105.73 o 
   7   1  15        0.11      -36.68     95.23 o 
   9   1  15        2.11      -56.37    109.34 o 
 -10   2  15      390.52      197.98    228.93 o 
  -8   2  15      580.80      407.89    296.41 o 
  -6   2  15      217.86      195.74    210.28 o 
  -4   2  15     1343.72     1127.85     92.47 o 
  -2   2  15     2000.65     1951.83    109.62 o 
   0   2  15     6715.15     6767.10    627.12 o 
   2   2  15     2537.93     2448.46    120.43 o 
   4   2  15     3867.90     3511.81    165.17 o 
   6   2  15     3473.56     3398.47    149.88 o 
   8   2  15      787.37      752.02     75.31 o 
  10   2  15      997.48      874.32     85.38 o 
 -11   3  15      729.74     1064.84     99.18 o 
  -9   3  15      316.87      420.94    213.27 o 
  -7   3  15      706.75      664.78     84.64 o 
  -5   3  15      566.31      668.14     81.65 o 
  -3   3  15     1545.27     1634.17    108.87 o 
  -1   3  15      448.22      486.06     69.97 o 
   1   3  15     1475.89     1665.46     72.29 o 
   3   3  15       48.76     -148.39    178.22 o 
   5   3  15       24.37       -9.69    129.75 o 
   7   3  15      777.11      758.36     70.47 o 
   9   3  15      358.68      368.74     60.77 o 
 -10   4  15     1421.26     1376.91    122.67 o 
  -8   4  15     2124.22     2134.15    136.83 o 
  -6   4  15        4.43      143.54    165.17 o 
  -4   4  15     6510.07     6289.49    279.63 o 
  -2   4  15      245.14      357.56    233.03 o 
   0   4  15     1403.31     1369.04     74.73 o 
   2   4  15      384.26      285.97    237.87 o 
   4   4  15     1030.29     1059.99     65.62 o 
   6   4  15       99.56      147.65     48.84 o 
   8   4  15      586.66      613.33     69.35 o 
  -9   5  15      161.67      266.96    165.92 o 
  -7   5  15      280.78       -8.20    278.14 o 
  -5   5  15       74.19      112.60    125.28 o 
  -3   5  15     5034.44     5014.74    222.96 o 
  -1   5  15       76.86       25.75    137.69 o 
   1   5  15      169.95       66.65    165.54 o 
   3   5  15       42.83      151.37    137.58 o 
   5   5  15     2411.76     2235.57    108.12 o 
   7   5  15      806.78      766.19     73.82 o 
  -8   6  15       59.35      185.30    154.36 o 
  -6   6  15      708.17      604.38     93.58 o 
  -4   6  15      445.77      340.78    249.06 o 
  -2   6  15      330.39      372.10    244.59 o 
   0   6  15      301.47       86.19    136.67 o 
   2   6  15     1288.53     1062.23     73.82 o 
   4   6  15      229.31       17.90    152.49 o 
   6   6  15        1.23     -142.80    159.58 o 
  -7   7  15      140.73      206.93    242.72 o 
  -5   7  15       18.53     -128.26    228.55 o 
  -3   7  15      526.61      530.18     91.72 o 
  -1   7  15       27.34     -183.63    183.63 o 
   1   7  15      507.39      517.07     52.76 o 
   3   7  15      400.95        4.85    212.52 o 
   5   7  15     1892.46     1773.62     92.09 o 
  -6   8  15     2995.50     2910.41    174.86 o 
  -4   8  15     1363.33     1347.46    132.73 o 
  -2   8  15      409.50      425.41    104.02 o 
   0   8  15        9.74      -25.16    263.41 o 
   2   8  15      130.05       74.20    136.46 o 
   4   8  15      180.21      121.92    186.05 o 
  -3   9  15       85.27      -97.68    264.35 o 
  -1   9  15       33.74     -146.59    146.59 o 
   1   9  15     1010.64     1170.46    128.63 o 
 -10   0  16       42.60      106.63    168.90 o 
  -8   0  16     5467.07     4999.83    225.20 o 
  -6   0  16     3747.85     3875.33    186.42 o 
  -4   0  16     2314.23     2259.06    114.09 o 
  -2   0  16     4598.12     4328.34    204.69 o 
   0   0  16    13236.19    12101.75    334.21 o 
   2   0  16    11891.79    13479.40    511.17 o 
   4   0  16     2770.01     3047.25    150.26 o 
   6   0  16      517.58      643.90     61.89 o 
   8   0  16     7389.12     8018.37    334.07 o 
 -11   1  16     4025.68     4287.50    141.22 o 
  -9   1  16       79.75      122.67    127.70 o 
  -7   1  16     2899.89     2676.26    106.26 o 
  -5   1  16     8885.39     7807.58    311.88 o 
  -3   1  16       46.50      -84.65    118.54 o 
  -1   1  16     1066.70     1238.28     48.31 o 
   1   1  16      713.85      617.57     50.16 o 
   3   1  16     9652.63     9747.07    327.84 o 
   5   1  16      460.35      551.05     43.37 o 
   7   1  16     5977.97     6054.41    212.69 o 
   9   1  16      221.43      136.84    127.09 o 
 -10   2  16      685.62      740.09    102.53 o 
  -8   2  16     6055.06     6566.14    304.99 o 
  -6   2  16     3860.71     3588.99    173.74 o 
  -4   2  16     3111.76     3005.86    148.02 o 
  -2   2  16     1245.34     1093.55     96.94 o 
   0   2  16     4900.05     4544.22    156.49 o 
   2   2  16     4694.57     4755.24    230.79 o 
   4   2  16      803.05      817.27     67.11 o 
   6   2  16      300.34      186.05    165.17 o 
   8   2  16     1229.08     1240.08     80.53 o 
 -11   3  16     4199.46     4701.55    226.69 o 
  -9   3  16     1337.44     1300.10    125.28 o 
  -7   3  16      150.52       52.20    228.93 o 
  -5   3  16     4640.92     4410.74    215.13 o 
  -3   3  16     4804.59     4399.18    214.76 o 
  -1   3  16      926.28     1026.50     66.30 o 
   1   3  16      154.41      216.64    135.47 o 
   3   3  16     5768.60     5796.59    254.65 o 
   5   3  16      234.17      238.62     56.30 o 
   7   3  16     2237.74     1952.58     95.45 o 
   9   3  16       26.18      179.34    151.75 o 
 -10   4  16      486.72      300.51    290.82 o 
  -8   4  16     3434.71     3709.79    180.83 o 
  -6   4  16      220.22      262.11    246.08 o 
  -4   4  16     9605.14     9880.35    406.40 o 
  -2   4  16      560.13      588.72     87.62 o 
   0   4  16     3273.15     3117.47    212.15 o 
   2   4  16     1244.60     1103.24     70.09 o 
   4   4  16     1107.36     1194.59     73.45 o 
   6   4  16     1601.90     1502.93     84.26 o 
   8   4  16      100.91      177.47    132.73 o 
  -9   5  16     2111.53     2212.45    153.24 o 
  -7   5  16       14.43       81.28    134.97 o 
  -5   5  16     3106.00     3118.09    155.85 o 
  -3   5  16     5126.57     5283.56    240.48 o 
  -1   5  16      907.91      889.37     55.24 o 
   1   5  16      210.75      278.01    109.80 o 
   3   5  16    14492.17    13922.71    568.96 o 
   5   5  16      344.22      218.49    148.02 o 
   7   5  16      123.81      -61.52    201.34 o 
  -8   6  16     1527.27     1743.42    134.97 o 
  -6   6  16      133.94     -176.73    228.18 o 
  -4   6  16     5460.78     5867.81    262.11 o 
  -2   6  16      609.38      552.18     96.19 o 
   0   6  16      730.23      575.00     54.56 o 
   2   6  16     2724.53     2342.57    113.34 o 
   4   6  16     3325.26     3137.48    145.04 o 
   6   6  16       44.38      -11.56    148.02 o 
  -7   7  16      169.49     -146.90    255.77 o 
  -5   7  16      183.22       64.50    227.06 o 
  -3   7  16     2217.83     2433.55    145.41 o 
  -1   7  16     6343.94     5951.70    406.21 o 
   1   7  16      842.71      674.07     68.48 o 
   3   7  16     6919.59     6884.55    306.48 o 
   5   7  16      108.82     -160.70    180.46 o 
  -4   8  16     4538.20     4885.37    241.23 o 
  -2   8  16        9.03        5.59    263.23 o 
   0   8  16     1270.23     1337.07     70.57 o 
   2   8  16     1686.15     1643.12     92.09 o 
 -11   1  17       30.68      107.61    116.79 o 
  -9   1  17      166.82      180.75    117.77 o 
  -7   1  17       52.30      -41.59    258.01 o 
  -5   1  17       21.20      -89.86    138.82 o 
  -3   1  17      695.39      715.23    186.98 o 
  -1   1  17     1053.88      986.81     46.85 o 
   1   1  17      194.73      134.78     95.11 o 
   3   1  17       23.14      -12.51    114.51 o 
   5   1  17       18.24      -47.99    184.93 o 
   7   1  17      195.16      167.06    135.63 o 
   9   1  17        9.89       85.18    247.57 o 
 -10   2  17      714.27      841.13    102.16 o 
  -8   2  17      422.13      439.58    222.59 o 
  -6   2  17      613.51      557.03     86.87 o 
  -4   2  17     3181.26     3380.94    165.17 o 
  -2   2  17     8619.59     8597.02    428.40 o 
   0   2  17      723.26      742.05    106.45 o 
   2   2  17     3199.51     3352.98    153.98 o 
   4   2  17      652.17      680.07     63.38 o 
   6   2  17      724.27      756.13     70.47 o 
   8   2  17       45.81      184.93    121.55 o 
  -9   3  17       61.63     -297.53    297.53 o 
  -7   3  17      180.76      -35.42    233.40 o 
  -5   3  17       81.70     -152.49    200.22 o 
  -3   3  17     1777.52     1705.39    117.45 o 
  -1   3  17        1.15     -156.78    156.78 o 
   1   3  17        1.00       94.27    102.42 o 
   3   3  17      106.89     -162.56    162.56 o 
   5   3  17     1122.36     1165.51     76.81 o 
   7   3  17       21.40      142.05    148.76 o 
  -8   4  17      691.39      241.98    207.30 o 
  -6   4  17     1132.10     1097.28    109.62 o 
  -4   4  17      391.35      466.80    259.13 o 
  -2   4  17     3116.81     3366.40    161.07 o 
   0   4  17       20.87     -133.13    133.13 o 
   2   4  17       15.24     -118.19    173.74 o 
   4   4  17        4.43     -159.58    159.58 o 
   6   4  17     1625.39     1653.56     94.33 o 
  -9   5  17        5.27     -253.16    253.16 o 
  -7   5  17      244.47      277.02    171.88 o 
  -5   5  17      115.64      287.46    235.64 o 
  -3   5  17      198.66       45.11    257.26 o 
  -1   5  17       23.78       37.90    117.20 o 
   1   5  17      408.99      337.95    147.31 o 
   3   5  17        3.71     -151.00    152.87 o 
   5   5  17     1416.44     1352.68     86.87 o 
   7   5  17      468.66       56.30    235.26 o 
  -6   6  17      562.78      521.23    103.65 o 
  -4   6  17        3.24       36.54    129.38 o 
  -2   6  17      307.86      328.47    179.34 o 
   0   6  17       23.84      134.80    129.94 o 
   2   6  17      462.35      221.10    178.59 o 
   4   6  17       87.47        3.73    194.25 o 
   6   6  17      397.11      291.94     68.98 o 
  -5   7  17      151.67      356.81    300.14 o 
  -3   7  17        2.63     -235.26    235.26 o 
  -1   7  17      148.12      147.62    157.34 o 
   1   7  17     1442.08     1457.40    242.72 o 
   3   7  17       32.63      212.15    170.76 o 
  -2   8  17       79.61       79.42    205.44 o 
   0   8  17        4.61      -89.35    168.73 o 
 -10   0  18     3766.02     3819.03    184.56 o 
  -8   0  18      470.33      440.33     84.26 o 
  -6   0  18      298.32      106.63    250.55 o 
  -4   0  18    20295.05    19090.32    929.13 o 
  -2   0  18      960.13      915.33     90.60 o 
   0   0  18       15.57       65.45     94.33 o 
   2   0  18      941.70      961.94     74.20 o 
   4   0  18     1778.40     1643.12     90.60 o 
   6   0  18     1035.06     1094.67     76.43 o 
   8   0  18      416.73      287.46    197.61 o 
  -9   1  18      344.97       67.79    250.18 o 
  -7   1  18      210.35      100.84    130.31 o 
  -5   1  18    11929.95    11308.61    363.15 o 
  -3   1  18       20.28       78.70     62.02 o 
  -1   1  18     2204.75     2301.18     63.12 o 
   1   1  18      257.93      192.77     90.71 o 
   3   1  18     9116.27     9247.96    284.85 o 
   5   1  18     2214.11     2335.15    120.99 o 
   7   1  18     2410.05     2633.62    138.88 o 
 -10   2  18     1812.61     1912.69    145.41 o 
  -8   2  18     1105.32      980.95    119.68 o 
  -6   2  18       27.50       34.67    119.68 o 
  -4   2  18     8500.76     8509.40    378.06 o 
  -2   2  18      849.53      800.87     94.70 o 
   0   2  18     1918.13     1995.84     75.70 o 
   2   2  18      612.08      607.73     67.11 o 
   4   2  18      263.34      190.15    168.53 o 
   6   2  18     2460.42     2489.85    124.16 o 
   8   2  18      106.59      222.96    124.90 o 
  -9   3  18      585.66      634.95     92.84 o 
  -7   3  18      253.20       64.87    223.71 o 
  -5   3  18     5771.62     5873.40    290.82 o 
  -3   3  18      751.07      784.46     99.55 o 
  -1   3  18     1251.22     1325.87     65.25 o 
   1   3  18      270.96      -57.38    130.41 o 
   3   3  18     5453.23     5307.80    264.35 o 
   5   3  18       38.90       82.77    165.17 o 
   7   3  18     4449.22     4688.88    233.77 o 
  -8   4  18     4855.75     5123.24    243.09 o 
  -6   4  18      253.92      139.07    290.82 o 
  -4   4  18     1897.96     1857.88    136.09 o 
  -2   4  18      551.28      439.58     95.82 o 
   0   4  18     2435.14     2536.03    209.54 o 
   2   4  18     1799.84     1614.41     89.11 o 
   4   4  18      323.56      230.04     63.38 o 
   6   4  18     2423.80     2517.06    116.70 o 
  -7   5  18      119.96      140.56    159.58 o 
  -5   5  18       91.07     -252.79    252.79 o 
  -3   5  18      708.81      829.20    105.14 o 
  -1   5  18    11856.18    11766.58    644.65 o 
   1   5  18      354.37      317.17     87.14 o 
   3   5  18     1392.79     1256.85     80.16 o 
   5   5  18      555.97      320.65    221.10 o 
  -6   6  18        7.49     -249.43    249.43 o 
  -4   6  18      737.55      677.83    110.73 o 
  -2   6  18      343.18      571.94     87.25 o 
   0   6  18     7853.29     8104.00    656.95 o 
   2   6  18        7.29     -181.57    181.57 o 
   4   6  18       63.24      199.84    165.17 o 
  -3   7  18       32.59      118.56    248.31 o 
  -1   7  18     7978.72     8360.68    471.46 o 
   1   7  18      167.58      -73.90    154.20 o 
  -9   1  19       20.71     -135.11    135.11 o 
  -7   1  19      440.50      489.16    129.19 o 
  -5   1  19      213.21      207.25    137.14 o 
  -3   1  19       89.20      291.92    148.67 o 
  -1   1  19       32.82       93.60    102.51 o 
   1   1  19      458.86      405.84     68.35 o 
   3   1  19     1193.53     1093.46     61.81 o 
   5   1  19      192.22       83.62    130.63 o 
   7   1  19      713.02      727.90     56.02 o 
  -8   2  19       23.64      290.82    180.83 o 
  -6   2  19      551.46      233.40    261.36 o 
  -4   2  19      592.42      757.62     91.35 o 
  -2   2  19       37.43      190.90    136.09 o 
   0   2  19      703.43      617.99     53.17 o 
   2   2  19      372.40      268.07     63.38 o 
   4   2  19      118.82      220.35    136.83 o 
   6   2  19      705.18      765.07     77.18 o 
  -7   3  19      941.62      712.50    109.99 o 
  -5   3  19      344.97      335.19    243.09 o 
  -3   3  19     1719.02     1751.24    125.65 o 
  -1   3  19      581.20      505.25     92.09 o 
   1   3  19     1463.60     1352.36     67.15 o 
   3   3  19      392.09      442.19     62.64 o 
   5   3  19       26.56      121.55    148.39 o 
  -8   4  19       28.37      309.46    193.51 o 
  -6   4  19      567.76      236.38    170.76 o 
  -4   4  19      922.09     1189.37    109.99 o 
  -2   4  19       40.46     -105.89    150.63 o 
   0   4  19       39.99     -141.88    141.88 o 
   2   4  19      315.80      184.56    188.29 o 
   4   4  19      262.91      212.89    211.40 o 
  -7   5  19      386.83      589.84    336.68 o 
  -5   5  19        0.96      -22.37    186.42 o 
  -3   5  19      230.84       74.94    190.52 o 
  -1   5  19        3.11      -96.58    147.83 o 
   1   5  19      700.10      652.85     72.99 o 
   3   5  19        8.60       71.21    151.75 o 
  -4   6  19        5.83     -199.84    255.40 o 
  -2   6  19       26.89     -133.85    216.99 o 
   0   6  19       77.31     -122.92    166.71 o 
   2   6  19     1021.88     1054.40     80.91 o 
  -8   0  20     6031.53     6025.89    283.73 o 
  -6   0  20      221.12      -35.42    221.47 o 
  -4   0  20     5682.46     5832.76    284.11 o 
  -2   0  20      783.01      474.63    246.82 o 
   0   0  20     3500.80     3451.68    114.51 o 
   2   0  20      130.64      260.99    151.00 o 
   4   0  20     1572.89     1645.73     96.57 o 
   6   0  20     1434.66     1451.11     95.82 o 
  -7   1  20       16.59      -76.66    151.46 o 
  -5   1  20     5755.79     5807.64    193.09 o 
  -3   1  20      692.77      662.01    203.95 o 
  -1   1  20     4447.59     4369.99    104.12 o 
   1   1  20      290.26      363.29    101.21 o 
   3   1  20     7481.32     7688.76    234.73 o 
   5   1  20       10.92      -30.44    119.88 o 
  -8   2  20     4244.48     4373.08    219.23 o 
  -6   2  20       21.43       37.28    133.48 o 
  -4   2  20     3563.52     3300.78    173.37 o 
  -2   2  20      324.26      414.97     79.42 o 
   0   2  20     2782.16     3120.83    111.05 o 
   2   2  20     1147.28     1215.84     84.26 o 
   4   2  20      292.25      344.13    192.01 o 
   6   2  20     1538.63     1648.71     95.82 o 
  -7   3  20      422.70      473.14    100.67 o 
  -5   3  20     2955.60     3444.70    171.14 o 
  -3   3  20      142.28       97.68    249.06 o 
  -1   3  20     4120.98     3972.63    133.29 o 
   1   3  20      762.63      845.26    211.03 o 
   3   3  20     4846.46     5424.50    238.62 o 
   5   3  20     1955.54     1981.29    104.77 o 
  -6   4  20      850.20      629.73    332.20 o 
  -4   4  20      470.31      427.65    104.02 o 
  -2   4  20       26.45      -30.57    212.52 o 
   0   4  20     5123.48     5091.81    170.40 o 
   2   4  20      897.37      823.61     80.53 o 
   4   4  20        9.09      108.50    116.70 o 
  -5   5  20     4574.36     4865.60    226.32 o 
  -3   5  20     1910.91     1889.20    152.87 o 
  -1   5  20     2399.94     2356.33    171.51 o 
   1   5  20     1219.15     1105.06    233.03 o 
   3   5  20     2666.41     2475.68    120.80 o 
  -2   6  20     1991.83     1945.87    148.02 o 
   0   6  20     3463.61     3378.14    325.49 o 
  -7   1  21       26.30      -88.75    156.21 o 
  -5   1  21      454.60      567.54     83.65 o 
  -3   1  21        1.31      -21.42    105.14 o 
  -1   1  21     2460.76     2437.25     89.06 o 
   1   1  21     1116.21      994.71     45.75 o 
   3   1  21      209.38       50.62    136.02 o 
   5   1  21      472.61      559.75     58.54 o 
  -6   2  21      221.03      377.32     88.74 o 
  -4   2  21        1.10       26.47    179.34 o 
  -2   2  21      866.60      856.42    111.11 o 
   0   2  21       45.00       25.01    136.96 o 
   2   2  21      298.20      316.92    198.35 o 
   4   2  21       89.28     -182.32    182.32 o 
  -5   3  21     1892.91     1972.34    147.27 o 
  -3   3  21      175.57     -287.83    287.83 o 
  -1   3  21     1619.88     1615.71    128.07 o 
   1   3  21      642.86      804.92     58.66 o 
   3   3  21      116.06      299.02    177.85 o 
  -4   4  21       12.97       16.03    240.11 o 
  -2   4  21      214.73      -33.18    225.20 o 
   0   4  21        8.69      -72.40    193.69 o 
   2   4  21      138.52      179.71    178.96 o 
  -1   5  21       28.29     -145.67    145.67 o 
  -6   0  22       38.06      131.61    150.26 o 
  -4   0  22     2473.65     2254.21    152.87 o 
  -2   0  22       64.40       70.09    176.73 o 
   0   0  22     5709.53     6020.97    193.62 o 
   2   0  22      219.63      102.90    171.14 o 
  -5   1  22     1415.46     1219.16    241.60 o 
  -3   1  22      278.08      234.31    212.89 o 
  -1   1  22     7901.61     7743.55    221.39 o 
   1   1  22      209.73      202.94     74.96 o 
   3   1  22      803.75      815.03    100.85 o 
  -4   2  22     2540.94     2644.20    161.44 o 
  -2   2  22      510.77      677.83     96.57 o 
   0   2  22     1820.20     1817.99     79.96 o 
   2   2  22       56.69       61.52    197.23 o 
  -3   3  22        8.66       15.29    235.64 o 
  -1   3  22     3728.18     3747.93    126.66 o 
   1   3  22      101.25     -120.97    269.75 o 
  -1   1  23      290.51      202.64    143.47 o 
                                                 
